# Supplementary material for: Sodium dipotassium citrate, NaK2C6H5O7
Source: Acta Crystallogr E Crystallogr Commun. 2016 Feb 24;72(Pt 3):403–6. doi: 10.1107/S2056989016002966 (PMC4778822; doi:10.1107/S2056989016002966)
Supplement: Supplementary file 1 [file e-72-00403-sup1.cif]

##############################################################################
#                                                                            #
# This CIF contains the data in a paper accepted for publication in          #
# Acta Crystallographica Section E. It conforms to the requirements of       #
# Notes for Authors for Acta Crystallographica Section E, and has been       #
# peer reviewed under the auspices of the IUCr Commission on Journals.       #
#                                                                            #
# Full details of the Crystallographic Information File format               #
# are given in the paper "The Crystallographic Information File (CIF):       #
# a New Standard Archive File for Crystallography" by S. R. Hall, F. H.      #
# Allen and I. D. Brown [Acta Cryst. (1991), A47, 655-685].                  #
#                                                                            #
# The current version of the core CIF dictionary is obtainable from          #
# ftp://ftp.iucr.org/pub/cif_core.dic.                                       #
#                                                                            #
# Software is freely available for graphical display of the structure(s)     #
# in this CIF. For information consult the CIF software page                 #
# http://www.iucr.org/resources/cif/software.                                #
#                                                                            #
# This file may be used for bona fide research purposes within the           #
# scientific community so long as proper attribution is given to the journal # 
# article from which it was obtained.                                        #
#                                                                            #
##############################################################################
data_RAMM090_publ
_audit_creation_method     "from EXP file using GSAS2CIF"
_journal_data_validation_number     ?
_journal_date_recd_electronic     2016-01-11
_journal_date_accepted     2016-02-18
_journal_name_full     'Acta Crystallographica, Section E'
_journal_year     2016
_journal_volume     72
_journal_issue      3
_journal_page_first     403
_journal_page_last     406
_journal_paper_category     GM
_journal_paper_doi     10.1107/S2056989016002966
_journal_coeditor_code     CV5503
_publ_contact_author_name
;
James A. Kaduk
;
_publ_contact_author_address
;
Department of Chemistry
Illinois Institute of Technology
3101 S. Dearborn St.
Chicago IL 60616 USA
;
_publ_contact_author_email     'kaduk@polycrystallography.com'
_publ_contact_author_fax     ?
_publ_contact_author_phone     '1-630-605-0274'
_publ_section_title
;
Sodium dipotassium citrate, NaK~2~C~6~H~5~O~7~
;
_publ_section_title_footnote     .
loop_
    _publ_author_name
    _publ_author_footnote
    _publ_author_address
    'Rammohan, Alagappa' . 'Atlantic International University, Honolulu HI USA'
    'Kaduk, James A.' . 'Illinois Institute of Technology, Chicago IL USA'
_publ_section_synopsis
;
The crystal structure of sodium dipotassium citrate has been solved and refined
using laboratory X-ray powder diffraction data, and optimized using density
functional techniques. The Na and K cation coordination spheres share corners
and edges to form a three-dimensional network.
;
_pd_block_id     2014-04-19T10:36|RAMM090|James_A._Kaduk|D2
_chemical_name_systematic
;
Sodium dipotassium citrate
;
_chemical_name_common     'sodium dipotassium citrate'
_chemical_formula_moiety     'Na +, 2(K +), C6 H5 O7 3-'
_chemical_formula_sum     "C6 H5 K2 Na O7"
_chemical_formula_structural     ?
_chemical_formula_analytical     ?
_chemical_formula_iupac     'Na +, 2K +, C6 H5 O7 3-'
_chemical_formula_weight     290.29
_chemical_melting_point     ?
_symmetry_cell_setting     triclinic
_symmetry_space_group_name_H-M     "P -1"
_symmetry_space_group_name_Hall     '-P 1'
loop_
    _symmetry_equiv_pos_site_id
    _symmetry_equiv_pos_as_xyz
    1 +x,+y,+z
    -1 -x,-y,-z
_cell_length_a     5.51284(12)
_cell_length_b     7.62583(13)
_cell_length_c     11.37121(14)
_cell_angle_alpha     83.4276(17)
_cell_angle_beta     88.991(2)
_cell_angle_gamma     84.3488(16)
_cell_volume     472.586(11)
_cell_formula_units_Z     2
_cell_measurement_temperature     300
_cell_special_details     ?
_exptl_crystal_density_diffrn     2.040
_exptl_crystal_density_meas     ?
_exptl_crystal_density_method     ?
_exptl_crystal_F_000     ?
_pd_char_colour     white
_pd_char_particle_morphology     ?
_exptl_absorpt_process_details
;   GSAS Absorption/surface roughness correction: function number 0
 No correction is applied.
;
_exptl_absorpt_correction_T_min     1.00000
_exptl_absorpt_correction_T_max     1.00000
_exptl_special_details     ?
_diffrn_ambient_temperature     300
loop_
    _diffrn_radiation_type
    _diffrn_radiation_wavelength
    K\a~1~ 1.540629
    K\a~2~ 1.544451
_diffrn_radiation_monochromator     ?
_diffrn_measurement_device_type     'Bruker D2 Phaser'
_pd_instr_dist_src/mono     ?
_pd_instr_dist_mono/spec     ?
_pd_instr_dist_src/spec     ?
_pd_instr_dist_spec/anal     ?
_pd_instr_dist_anal/detc     ?
_pd_instr_dist_spec/detc     ?
_pd_instr_location     ?
loop_
    _refln_index_h
    _refln_index_k
    _refln_index_l
    _pd_refln_wavelength_id
    _refln_observed_status
    _refln_F_squared_meas
    _refln_F_squared_calc
    _refln_phase_calc
    _refln_d_spacing
    _gsas_i100_meas
    0 1 1 1 o 645.684 631.486 180.00 6.62754 30.94
    0 1 1 2 o 629.768 631.486 180.00 6.62754 15.02
    0 1 -1 1 o 83.271 55.720 180.00 5.96687 3.08
    0 1 -1 2 o 80.712 55.720 180.00 5.96687 1.49
    0 0 2 1 o 875.765 868.637 180.00 5.64812 28.61
    0 0 2 2 o 877.568 868.637 180.00 5.64812 14.26
    1 0 0 1 o 889.945 885.825 180.00 5.48594 20.05
    1 0 0 2 o 888.865 885.825 180.00 5.48594 9.96
    1 0 1 1 o -3.078 11.142 180.00 4.94726 0.20
    1 0 1 2 o 4.561 11.142 180.00 4.94726 0.18
    1 0 -1 1 o 193.290 195.692 180.00 4.92240 3.26
    1 0 -1 2 o 201.433 195.692 180.00 4.92240 1.70
    0 1 2 1 o 7.641 15.568 180.00 4.78824 0.39
    0 1 2 2 o 6.873 15.568 180.00 4.78824 0.19
    1 1 0 1 o 137.678 140.819 180.00 4.65634 2.55
    1 1 0 2 o 148.784 140.819 180.00 4.65634 1.37
    1 1 1 1 o 50.805 41.471 180.00 4.42410 0.90
    1 1 1 2 o 43.956 41.471 180.00 4.42410 0.39
    0 1 -2 1 o 1086.359 947.761 180.00 4.29310 19.21
    0 1 -2 2 o 1035.130 947.761 180.00 4.29310 9.10
    1 -1 0 1 o 252.988 293.832 180.00 4.24426 3.76
    1 -1 0 2 o 251.206 293.832 180.00 4.24426 1.86
    1 1 -1 1 o 2333.835 2440.653 180.00 4.19494 36.40
    1 1 -1 2 o 2345.207 2440.653 180.00 4.19494 18.19
    1 -1 -1 1 o 615.736 655.412 180.00 4.05233 8.37
    1 -1 -1 2 o 686.130 655.412 180.00 4.05233 4.62
    1 0 2 1 o 335.247 357.135 0.00 3.94790 4.76
    1 0 2 2 o 347.085 357.135 0.00 3.94790 2.45
    1 -1 1 1 o 4013.380 4117.947 0.00 3.89831 52.32
    1 0 -2 1 o 6.005 6.008 180.00 3.92268 0.08
    1 -1 1 2 o 4337.966 4117.947 0.00 3.89831 28.04
    1 0 -2 2 o 5.993 6.008 180.00 3.92268 0.04
    0 2 0 1 o 390.058 363.790 0.00 3.76996 5.73
    0 0 3 1 o 298.466 296.387 180.00 3.76541 4.47
    1 1 2 1 o 1.468 2.399 180.00 3.73367 0.03
    0 2 0 2 o 346.998 363.790 0.00 3.76996 2.55
    0 0 3 2 o 272.412 296.387 180.00 3.76541 2.04
    1 1 2 2 o 1.916 2.399 180.00 3.73367 0.02
    0 2 1 1 o 511.749 489.009 0.00 3.70430 7.28
    0 2 1 2 o 484.082 489.009 0.00 3.70430 3.43
    0 1 3 1 o 2543.010 2611.984 0.00 3.53246 33.82
    0 1 3 2 o 2430.637 2611.984 0.00 3.53246 16.11
    1 -1 -2 1 o 4.699 4.451 180.00 3.49315 0.09
    1 -1 -2 2 o 8.076 4.451 180.00 3.49315 0.06
    1 1 -2 1 o 60.233 23.948 180.00 3.46681 0.62
    1 1 -2 2 o 75.635 23.948 180.00 3.46681 0.39
    0 2 -1 1 o 173.880 72.758 180.00 3.46028 1.91
    0 2 -1 2 o 210.143 72.758 180.00 3.46028 1.15
    1 -1 2 1 o 2708.665 2596.578 0.00 3.30109 25.68
    1 -1 2 2 o 2608.175 2596.578 0.00 3.30109 12.30
    0 2 2 1 o 51.206 45.801 180.00 3.31377 0.54
    0 2 2 2 o 47.393 45.801 180.00 3.31377 0.25
    1 2 0 1 o 1156.207 1269.346 180.00 3.25823 11.46
    1 2 0 2 o 1229.834 1269.346 180.00 3.25823 6.05
    1 2 1 1 o 4725.228 4698.490 0.00 3.21901 47.15
    1 2 1 2 o 4802.443 4698.490 0.00 3.21901 23.82
    0 1 -3 1 o 2053.322 2055.065 180.00 3.22579 20.18
    0 1 -3 2 o 2074.483 2055.065 180.00 3.22579 10.14
    1 0 3 1 o 303.255 235.864 180.00 3.11382 3.10
    1 0 3 2 o 265.366 235.864 180.00 3.11382 1.38
    1 0 -3 1 o 3873.178 3785.212 0.00 3.09524 32.92
    1 0 -3 2 o 3857.870 3785.212 0.00 3.09524 16.31
    1 2 -1 1 o 5039.824 5204.484 0.00 3.04910 42.89
    1 1 3 1 o 1071.157 1066.544 0.00 3.04219 10.10
    1 2 -1 2 o 5244.569 5204.484 0.00 3.04910 22.16
    1 1 3 2 o 1103.707 1066.544 0.00 3.04219 5.17
    1 -2 0 1 o 4293.857 4219.306 0.00 2.97510 32.78
    1 -2 0 2 o 4406.290 4219.306 0.00 2.97510 16.72
    0 2 -2 1 o 12.291 11.170 0.00 2.98344 0.14
    0 2 -2 2 o 11.159 11.170 0.00 2.98344 0.06
    1 2 2 1 o 801.869 802.808 180.00 2.95542 7.23
    1 2 2 2 o 801.591 802.808 180.00 2.95542 3.60
    1 -2 -1 1 o 1708.818 1710.048 180.00 2.93988 12.98
    1 -2 -1 2 o 1741.414 1710.048 180.00 2.93988 6.57
    1 -1 -3 1 o 946.572 929.821 180.00 2.90272 7.27
    1 -1 -3 2 o 1012.265 929.821 180.00 2.90272 3.85
    1 1 -3 1 o 47.824 48.201 0.00 2.82556 0.31
    1 1 -3 2 o 47.785 48.201 0.00 2.82556 0.15
    1 -2 1 1 o 8134.966 8183.609 180.00 2.81797 56.23
    0 2 3 1 o 65.567 64.979 180.00 2.82924 0.71
    1 -2 1 2 o 7868.282 8183.609 180.00 2.81797 27.08
    0 0 4 1 o 12755.140 12931.927 180.00 2.82406 100.00
    0 2 3 2 o 64.194 64.979 180.00 2.82924 0.35
    0 0 4 2 o 12919.476 12931.927 180.00 2.82406 50.35
    1 -1 3 1 o 1479.148 1480.193 0.00 2.73789 10.02
    0 1 4 1 o 76.726 69.219 0.00 2.74892 0.64
    1 -1 3 2 o 1433.036 1480.193 0.00 2.73789 4.83
    1 -2 -2 1 o 2275.330 2348.780 0.00 2.73079 15.27
    2 0 0 1 o 4988.845 4794.901 180.00 2.74297 26.68
    0 1 4 2 o 71.834 69.219 0.00 2.74892 0.30
    1 -2 -2 2 o 2269.537 2348.780 0.00 2.73079 7.57
    2 0 0 2 o 4739.069 4794.901 180.00 2.74297 12.63
    1 2 -2 1 o 344.070 341.170 0.00 2.70568 2.20
    1 2 -2 2 o 362.128 341.170 0.00 2.70568 1.15
    2 0 1 1 o 3.609 3.042 180.00 2.66944 0.02
    2 0 1 2 o 3.263 3.042 180.00 2.66944 0.01
    2 1 0 1 o 1464.424 1377.287 0.00 2.66209 7.92
    2 0 -1 1 o 573.916 540.135 180.00 2.66160 2.72
    2 1 0 2 o 1415.859 1377.287 0.00 2.66209 3.81
    2 0 -1 2 o 556.823 540.135 180.00 2.66160 1.31
    2 1 1 1 o 388.324 411.315 0.00 2.61827 2.04
    2 1 1 2 o 379.838 411.315 0.00 2.61827 0.99
    1 2 3 1 o 1660.946 1624.474 180.00 2.59811 11.04
    1 2 3 2 o 1753.024 1624.474 180.00 2.59811 5.78
    2 1 -1 1 o 0.344 0.305 180.00 2.56477 0.00
    2 1 -1 2 o 0.317 0.305 180.00 2.56477 0.00
    1 -2 2 1 o 361.046 382.019 180.00 2.54367 2.01
    0 1 -4 1 o 1343.293 1342.260 0.00 2.55140 8.48
    1 -2 2 2 o 328.193 382.019 180.00 2.54367 0.91
    0 1 -4 2 o 1283.077 1342.260 0.00 2.55140 4.04
    1 0 4 1 o 3821.386 3822.279 0.00 2.51747 22.64
    0 2 -3 1 o 37.121 40.425 0.00 2.52496 0.22
    1 0 4 2 o 3909.261 3822.279 0.00 2.51747 11.50
    0 2 -3 2 o 40.461 40.425 0.00 2.52496 0.12
    1 0 -4 1 o 3257.975 3211.204 180.00 2.50437 17.92
    0 3 1 1 o 1566.124 1528.560 180.00 2.51445 9.67
    0 3 0 1 o 422.616 409.702 0.00 2.51330 2.45
    2 -1 0 1 o 593.032 593.106 0.00 2.50085 2.78
    1 1 4 1 o 33.780 34.046 180.00 2.49969 0.24
    1 0 -4 2 o 3143.061 3211.204 180.00 2.50437 8.61
    0 3 1 2 o 1582.380 1528.560 180.00 2.51445 4.85
    0 3 0 2 o 422.617 409.702 0.00 2.51330 1.22
    2 -1 0 2 o 552.506 593.106 0.00 2.50085 1.30
    1 1 4 2 o 30.803 34.046 180.00 2.49969 0.11
    2 0 2 1 o 87.584 109.844 180.00 2.47363 0.45
    2 0 2 2 o 97.936 109.844 180.00 2.47363 0.25
    2 0 -2 1 o 373.851 377.182 180.00 2.46120 1.60
    2 -1 -1 1 o 45.411 44.388 0.00 2.45825 0.19
    2 0 -2 2 o 389.371 377.182 180.00 2.46120 0.83
    2 1 2 1 o 1136.135 1116.852 0.00 2.45213 5.60
    2 -1 -1 2 o 45.099 44.388 0.00 2.45825 0.09
    2 1 2 2 o 1111.828 1116.852 0.00 2.45213 2.73
    1 -2 -3 1 o 649.308 651.833 0.00 2.43853 3.48
    2 -1 1 1 o 297.886 266.723 0.00 2.42554 1.27
    1 -2 -3 2 o 680.417 651.833 0.00 2.43853 1.81
    2 -1 1 2 o 308.980 266.723 0.00 2.42554 0.65
    1 -1 -4 1 o 66.133 54.802 0.00 2.41764 0.38
    1 -1 -4 2 o 66.731 54.802 0.00 2.41764 0.19
    0 3 2 1 o 1846.035 1783.661 180.00 2.39942 10.22
    0 3 -1 1 o 27.180 26.595 180.00 2.39643 0.16
    0 2 4 1 o 1193.832 1183.964 0.00 2.39412 6.61
    0 3 2 2 o 1793.310 1783.661 180.00 2.39942 4.94
    0 3 -1 2 o 26.477 26.595 180.00 2.39643 0.08
    0 2 4 2 o 1140.566 1183.964 0.00 2.39412 3.14
    1 3 1 1 o 168.806 171.125 0.00 2.37624 0.82
    1 3 0 1 o 1981.799 1982.286 180.00 2.37389 9.95
    1 3 1 2 o 171.405 171.125 0.00 2.37624 0.42
    1 3 0 2 o 1946.486 1982.286 180.00 2.37389 4.86
    2 1 -2 1 o 254.145 261.143 180.00 2.36621 1.09
    2 1 -2 2 o 258.979 261.143 180.00 2.36621 0.55
    1 2 -3 1 o 485.318 449.855 180.00 2.34849 2.28
    1 2 -3 2 o 506.970 449.855 180.00 2.34849 1.18
    1 1 -4 1 o 548.252 459.219 0.00 2.33776 2.58
    1 1 -4 2 o 574.649 459.219 0.00 2.33776 1.34
    2 2 0 1 o 57.319 42.397 180.00 2.32817 0.25
    2 -1 -2 1 o 126.428 81.846 0.00 2.31406 0.50
    2 2 0 2 o 74.939 42.397 180.00 2.32817 0.16
    2 -1 -2 2 o 108.342 81.846 0.00 2.31406 0.22
    2 2 1 1 o 64.761 40.605 180.00 2.31502 0.29
    2 2 1 2 o 54.904 40.605 180.00 2.31502 0.12
    1 -1 4 1 o 2532.066 2468.670 180.00 2.28986 11.60
    1 -1 4 2 o 2457.431 2468.670 180.00 2.28986 5.60
    1 3 2 1 o 2504.685 2522.485 0.00 2.27967 12.33
    1 3 2 2 o 2550.317 2522.485 0.00 2.27967 6.23
    1 3 -1 1 o 5547.565 5478.434 180.00 2.27345 24.93
    2 -1 2 1 o 140.434 138.704 0.00 2.26032 0.50
    1 3 -1 2 o 5560.118 5478.434 180.00 2.27345 12.42
    2 -1 2 2 o 141.608 138.704 0.00 2.26032 0.25
    1 2 4 1 o 23.688 23.467 0.00 2.25033 0.12
    0 0 5 1 o 1495.842 1481.119 0.00 2.25925 7.12
    2 2 -1 1 o 2210.285 2244.800 180.00 2.24699 8.60
    1 2 4 2 o 22.832 23.467 0.00 2.25033 0.06
    0 0 5 2 o 1522.567 1481.119 0.00 2.25925 3.60
    1 -2 3 1 o 1213.919 1247.810 0.00 2.24253 5.10
    2 2 -1 2 o 2191.406 2244.800 180.00 2.24699 4.24
    1 -2 3 2 o 1243.724 1247.810 0.00 2.24253 2.60
    2 0 3 1 o 392.776 381.585 0.00 2.22388 1.56
    2 1 3 1 o 1176.457 1146.659 180.00 2.22268 4.86
    2 0 3 2 o 389.259 381.585 0.00 2.22388 0.77
    2 1 3 2 o 1167.966 1146.659 180.00 2.22268 2.40
    0 1 5 1 o 2047.833 2020.163 0.00 2.23492 9.65
    2 2 2 1 o 5377.104 5333.926 180.00 2.21205 21.92
    2 0 -3 1 o 1502.640 1497.127 0.00 2.21035 5.30
    0 1 5 2 o 2119.900 2020.163 0.00 2.23492 4.96
    2 2 2 2 o 5293.521 5333.926 180.00 2.21205 10.74
    2 0 -3 2 o 1470.798 1497.127 0.00 2.21035 2.58
    0 3 3 1 o 3366.727 3343.452 0.00 2.20918 15.48
    1 -3 0 1 o 1766.802 1787.900 0.00 2.20527 7.17
    1 -3 -1 1 o 212.320 215.631 0.00 2.20494 0.92
    0 3 3 2 o 3289.432 3343.452 0.00 2.20918 7.52
    1 -3 0 2 o 1677.023 1787.900 0.00 2.20527 3.39
    1 -3 -1 2 o 200.230 215.631 0.00 2.20494 0.43
    0 3 -2 1 o 1140.462 1149.914 0.00 2.20530 5.06
    0 3 -2 2 o 1078.678 1149.914 0.00 2.20530 2.39
    1 -2 -4 1 o 2482.146 2452.881 180.00 2.14220 9.78
    1 -2 -4 2 o 2366.890 2452.881 180.00 2.14220 4.64
    0 2 -4 1 o 3104.942 2940.982 180.00 2.14655 12.64
    0 2 -4 2 o 2948.391 2940.982 180.00 2.14655 5.98
    2 1 -3 1 o 136.061 146.684 180.00 2.12784 0.46
    1 -3 -2 1 o 8.616 9.714 180.00 2.12514 0.09
    2 1 -3 2 o 145.781 146.684 180.00 2.12784 0.24
    2 -2 0 1 o 688.343 689.731 180.00 2.12213 2.26
    1 -3 -2 2 o 10.059 9.714 180.00 2.12514 0.05
    2 -2 0 2 o 699.604 689.731 180.00 2.12213 1.14
    1 -3 1 1 o 412.932 443.679 0.00 2.12605 1.63
    2 -1 -3 1 o 1324.899 1291.363 180.00 2.11439 4.33
    1 -3 1 2 o 450.751 443.679 0.00 2.12605 0.88
    2 -1 -3 2 o 1365.473 1291.363 180.00 2.11439 2.21
    2 -2 -1 1 o 235.467 222.337 0.00 2.10827 0.73
    1 3 -2 1 o 417.682 389.216 180.00 2.10737 1.61
    1 3 3 1 o 419.510 414.596 0.00 2.11563 1.74
    2 -2 -1 2 o 237.409 222.337 0.00 2.10827 0.36
    1 3 -2 2 o 417.818 389.216 180.00 2.10737 0.80
    1 3 3 2 o 436.438 414.596 0.00 2.11563 0.90
    2 2 -2 1 o 4978.420 4805.904 0.00 2.09747 16.72
    1 1 5 1 o 21.868 21.437 180.00 2.09563 0.09
    1 0 5 1 o 235.894 235.639 180.00 2.09376 0.89
    2 2 -2 2 o 4755.830 4805.904 0.00 2.09747 7.96
    0 1 -5 1 o 988.661 936.937 0.00 2.09976 3.73
    1 1 5 2 o 21.026 21.437 180.00 2.09563 0.04
    1 0 5 2 o 232.313 235.639 180.00 2.09376 0.44
    0 1 -5 2 o 946.228 936.937 0.00 2.09976 1.77
    1 0 -5 1 o 76.472 77.101 180.00 2.08433 0.30
    1 0 -5 2 o 73.796 77.101 180.00 2.08433 0.14
    2 -2 1 1 o 1811.823 1926.971 180.00 2.06374 5.62
    2 -2 1 2 o 1884.513 1926.971 180.00 2.06374 2.90
    2 -1 3 1 o 128.931 130.952 180.00 2.05342 0.42
    2 2 3 1 o 4631.767 4733.447 0.00 2.05060 16.38
    2 -1 3 2 o 127.745 130.952 180.00 2.05342 0.21
    2 2 3 2 o 4613.688 4733.447 0.00 2.05060 8.11
    1 -1 -5 1 o 32.064 32.920 0.00 2.04481 0.11
    1 -1 -5 2 o 32.315 32.920 0.00 2.04481 0.06
    1 2 -4 1 o 14.150 14.522 180.00 2.03408 0.05
    0 2 5 1 o 3957.520 4068.842 180.00 2.04263 15.48
    1 2 -4 2 o 14.058 14.522 180.00 2.03408 0.02
    0 2 5 2 o 3996.075 4068.842 180.00 2.04263 7.76
    2 -2 -2 1 o 2297.916 2327.016 180.00 2.02616 6.86
    2 -2 -2 2 o 2326.503 2327.016 180.00 2.02616 3.45
    2 1 4 1 o 954.458 884.454 180.00 1.98341 3.10
    1 -3 -3 1 o 593.546 527.603 180.00 1.98877 1.99
    2 1 4 2 o 953.641 884.454 180.00 1.98341 1.54
    0 3 4 1 o 182.685 156.049 0.00 1.99294 0.66
    1 -3 -3 2 o 568.482 527.603 180.00 1.98877 0.95
    2 0 4 1 o 462.179 421.387 0.00 1.97395 1.52
    1 -3 2 1 o 11.176 9.813 180.00 1.99000 0.04
    0 3 4 2 o 174.723 156.049 0.00 1.99294 0.31
    2 0 4 2 o 461.900 421.387 0.00 1.97395 0.75
    1 -3 2 2 o 10.641 9.813 180.00 1.99000 0.02
    1 1 -5 1 o 424.549 388.260 0.00 1.97498 1.43
    0 3 -3 1 o 229.119 202.313 0.00 1.98896 0.77
    1 1 -5 2 o 429.888 388.260 0.00 1.97498 0.72
    0 3 -3 2 o 216.226 202.313 0.00 1.98896 0.36
    2 0 -4 1 o 1587.413 1564.355 0.00 1.96134 4.54
    1 -2 4 1 o 1627.227 1536.527 180.00 1.96563 5.11
    2 0 -4 2 o 1565.813 1564.355 0.00 1.96134 2.23
    1 -2 4 2 o 1544.185 1536.527 180.00 1.96563 2.41
    1 2 5 1 o 1325.800 1333.518 180.00 1.95189 4.63
    2 3 1 1 o 29.645 29.819 180.00 1.95184 0.09
    2 3 0 1 o 4.187 4.229 0.00 1.94977 0.01
    2 -2 2 1 o 2600.412 2641.717 0.00 1.94916 7.30
    1 -1 5 1 o 2042.184 2088.570 180.00 1.94737 6.62
    1 2 5 2 o 1300.659 1333.518 180.00 1.95189 2.26
    2 3 1 2 o 29.078 29.819 180.00 1.95184 0.04
    2 3 0 2 o 4.006 4.229 0.00 1.94977 0.01
    2 -2 2 2 o 2478.112 2641.717 0.00 1.94916 3.46
    1 -1 5 2 o 1910.405 2088.570 180.00 1.94737 3.09
    2 2 -3 1 o 1751.638 1755.293 180.00 1.91663 4.70
    1 3 4 1 o 771.000 863.453 0.00 1.92419 2.64
    1 3 -3 1 o 557.113 556.118 0.00 1.91549 1.71
    2 2 -3 2 o 1741.289 1755.293 180.00 1.91663 2.32
    1 3 4 2 o 857.401 863.453 0.00 1.92419 1.45
    1 3 -3 2 o 549.649 556.118 0.00 1.91549 0.84
    2 -1 -4 2 o 1082.100 1011.379 180.00 1.90246 1.41
    2 -2 -3 1 o 4243.246 3969.906 0.00 1.89708 11.12
    2 -1 -4 1 o 1050.812 1011.379 180.00 1.90246 2.77
    2 -2 -3 2 o 4210.596 3969.906 0.00 1.89708 5.49
    2 3 2 1 o 204.422 190.408 180.00 1.89796 0.57
    2 1 -4 1 o 8.437 7.154 180.00 1.89391 0.05
    2 3 2 2 o 202.551 190.408 180.00 1.89796 0.28
    2 3 -1 1 o 285.238 267.472 0.00 1.89226 0.79
    2 1 -4 2 o 8.187 7.154 180.00 1.89391 0.03
    2 3 -1 2 o 279.014 267.472 0.00 1.89226 0.39
    0 4 1 1 o 4574.625 4253.738 0.00 1.89444 14.41
    1 -2 -5 1 o 382.453 408.769 0.00 1.87869 1.16
    0 4 1 2 o 4568.310 4253.738 0.00 1.89444 7.16
    0 0 6 1 o 106.547 109.029 180.00 1.88271 0.36
    2 2 4 1 o 42.762 51.419 0.00 1.86684 0.12
    1 -2 -5 2 o 354.540 408.769 0.00 1.87869 0.54
    0 4 0 1 o 2104.064 2109.791 180.00 1.88498 6.41
    0 0 6 2 o 101.416 109.029 180.00 1.88271 0.17
    2 2 4 2 o 41.141 51.419 0.00 1.86684 0.06
    0 1 6 1 o 378.309 403.737 180.00 1.87730 1.14
    0 4 0 2 o 1986.985 2109.791 180.00 1.88498 3.01
    0 1 6 2 o 334.463 403.737 180.00 1.87730 0.50
    2 -1 4 1 o 164.673 167.505 180.00 1.84345 0.50
    2 -1 4 2 o 156.042 167.505 180.00 1.84345 0.24
    0 4 2 1 o 280.177 271.858 180.00 1.85215 0.82
    1 4 1 1 o 521.557 497.830 0.00 1.84782 1.54
    0 2 -5 1 o 2929.213 2795.998 0.00 1.84780 8.22
    0 4 2 2 o 285.835 271.858 180.00 1.85215 0.42
    1 4 1 2 o 490.197 497.830 0.00 1.84782 0.72
    0 2 -5 2 o 2752.813 2795.998 0.00 1.84780 3.85
    1 4 0 1 o 189.141 205.232 0.00 1.83839 0.59
    1 4 0 2 o 194.331 205.232 0.00 1.83839 0.30
    1 -3 -4 1 o 3705.654 3713.187 180.00 1.82600 10.22
    3 0 0 1 o 126.065 122.991 0.00 1.82865 0.25
    1 -3 -4 2 o 3566.120 3713.187 180.00 1.82600 4.89
    1 -3 3 1 o 44.547 43.881 180.00 1.82734 0.14
    3 0 0 2 o 122.053 122.991 0.00 1.82865 0.12
    1 -3 3 2 o 42.756 43.881 180.00 1.82734 0.07
    0 4 -1 1 o 1377.776 1375.574 0.00 1.82599 3.81
    2 -2 3 1 o 412.713 430.223 180.00 1.80392 0.98
    3 1 0 1 o 186.246 203.436 0.00 1.81803 0.39
    0 4 -1 2 o 1322.480 1375.574 0.00 1.82599 1.82
    3 0 1 1 o 240.003 258.235 0.00 1.80697 0.53
    2 -2 3 2 o 411.385 430.223 180.00 1.80392 0.48
    3 1 0 2 o 176.538 203.436 0.00 1.81803 0.18
    3 0 1 2 o 250.406 258.235 0.00 1.80697 0.27
    1 4 2 1 o 876.757 973.519 180.00 1.80912 2.56
    2 3 3 1 o 24.286 25.071 0.00 1.80072 0.06
    2 3 -2 1 o 68.856 64.005 180.00 1.79263 0.21
    1 4 2 2 o 929.997 973.519 180.00 1.80912 1.35
    3 1 1 1 o 0.251 0.265 0.00 1.80449 0.00
    3 0 -1 1 o 577.129 597.972 180.00 1.80332 1.22
    2 3 3 2 o 23.951 25.071 0.00 1.80072 0.03
    2 3 -2 2 o 75.417 64.005 180.00 1.79263 0.11
    3 1 1 2 o 0.252 0.265 0.00 1.80449 0.00
    1 1 6 1 o 26.292 25.069 0.00 1.79305 0.07
    3 0 -1 2 o 559.226 597.972 180.00 1.80332 0.59
    1 1 6 2 o 28.905 25.069 0.00 1.79305 0.04
    1 0 6 1 o 255.612 229.487 0.00 1.78427 0.71
    1 4 -1 1 o 1060.275 976.726 180.00 1.78295 2.69
    1 0 6 2 o 235.305 229.487 0.00 1.78427 0.33
    3 1 -1 1 o 1188.956 1041.544 0.00 1.78552 2.48
    1 4 -1 2 o 982.063 976.726 180.00 1.78295 1.24
    1 0 -6 1 o 45.919 46.153 180.00 1.77726 0.13
    0 3 5 1 o 307.250 274.348 0.00 1.78366 0.96
    2 -3 0 1 o 19.127 19.816 180.00 1.76944 0.04
    2 -3 -1 1 o 6.637 7.266 0.00 1.76870 0.03
    3 1 -1 2 o 1091.571 1041.544 0.00 1.78552 1.14
    1 2 -5 1 o 2648.598 2678.383 180.00 1.77401 6.76
    0 3 -4 1 o 73.113 71.463 180.00 1.77999 0.18
    0 1 -6 1 o 37.760 36.960 0.00 1.77984 0.10
    1 0 -6 2 o 45.574 46.153 180.00 1.77726 0.06
    0 3 5 2 o 278.796 274.348 0.00 1.78366 0.44
    2 -3 0 2 o 18.756 19.816 180.00 1.76944 0.02
    2 -3 -1 2 o 6.535 7.266 0.00 1.76870 0.02
    2 1 5 1 o 64.227 67.180 180.00 1.76321 0.17
    1 2 -5 2 o 2580.009 2678.383 180.00 1.77401 3.28
    0 3 -4 2 o 70.489 71.463 180.00 1.77999 0.08
    0 1 -6 2 o 36.461 36.960 0.00 1.77984 0.05
    2 1 5 2 o 66.017 67.180 180.00 1.76321 0.09
    0 4 3 1 o 38.918 41.707 180.00 1.76764 0.10
    0 2 6 1 o 390.698 423.690 180.00 1.76623 1.06
    1 -1 -6 1 o 367.715 374.734 0.00 1.75977 1.00
    0 4 3 2 o 39.535 41.707 180.00 1.76764 0.05
    2 0 5 1 o 7.938 7.224 180.00 1.74939 0.02
    0 2 6 2 o 411.032 423.690 180.00 1.76623 0.55
    1 -1 -6 2 o 372.234 374.734 0.00 1.75977 0.50
    2 -2 -4 1 o 49.419 44.562 180.00 1.74658 0.11
    2 0 5 2 o 8.288 7.224 180.00 1.74939 0.01
    2 -2 -4 2 o 48.971 44.562 180.00 1.74658 0.05
    3 1 2 1 o 419.761 378.012 180.00 1.74784 0.88
    2 0 -5 1 o 35.087 33.340 0.00 1.73842 0.07
    3 1 2 2 o 426.716 378.012 180.00 1.74784 0.44
    3 0 2 1 o 3090.384 2773.983 180.00 1.74301 5.97
    2 0 -5 2 o 34.253 33.340 0.00 1.73842 0.03
    2 2 -4 1 o 716.734 699.011 0.00 1.73340 1.61
    3 -1 0 1 o 49.840 46.710 0.00 1.73887 0.10
    3 0 2 2 o 2943.384 2773.983 180.00 1.74301 2.83
    1 -4 -1 1 o 0.621 0.499 180.00 1.73853 0.01
    3 0 -2 1 o 2582.434 2471.497 0.00 1.73648 4.69
    2 2 -4 2 o 679.869 699.011 0.00 1.73340 0.76
    2 -3 1 1 o 238.660 248.083 0.00 1.72826 0.52
    3 -1 0 2 o 48.493 46.710 0.00 1.73887 0.05
    1 3 5 1 o 247.555 238.687 180.00 1.73440 0.64
    1 -4 -1 2 o 0.574 0.499 180.00 1.73853 0.00
    2 -3 -2 1 o 11.523 12.353 0.00 1.72618 0.03
    3 0 -2 2 o 2507.123 2471.497 0.00 1.73648 2.26
    2 -3 1 2 o 231.042 248.083 0.00 1.72826 0.25
    1 4 3 1 o 106.157 107.117 0.00 1.73065 0.27
    1 3 5 2 o 234.706 238.687 180.00 1.73440 0.30
    1 -2 5 1 o 2069.147 2137.212 0.00 1.72912 5.09
    2 -3 -2 2 o 11.169 12.353 0.00 1.72618 0.02
    1 4 3 2 o 100.770 107.117 0.00 1.73065 0.13
    1 3 -4 1 o 168.211 178.055 0.00 1.72622 0.39
    1 -4 0 1 o 237.531 235.269 180.00 1.73175 0.59
    1 -2 5 2 o 1991.722 2137.212 0.00 1.72912 2.44
    0 4 -2 1 o 484.615 494.457 180.00 1.73014 1.22
    3 -1 -1 1 o 330.102 354.924 0.00 1.72383 0.60
    1 3 -4 2 o 163.823 178.055 0.00 1.72622 0.19
    1 -4 0 2 o 222.538 235.269 180.00 1.73175 0.28
    0 4 -2 2 o 460.067 494.457 180.00 1.73014 0.58
    3 -1 -1 2 o 326.762 354.924 0.00 1.72383 0.29
    3 1 -2 1 o 4.411 4.430 0.00 1.71382 0.01
    3 -1 1 1 o 2241.927 2268.812 180.00 1.71347 4.12
    2 -1 -5 1 o 0.387 0.413 0.00 1.70356 0.00
    3 1 -2 2 o 4.231 4.430 0.00 1.71382 0.00
    3 -1 1 2 o 2151.264 2268.812 180.00 1.71347 1.97
    3 2 1 1 o 587.264 645.266 180.00 1.70714 1.20
    1 2 6 1 o 2566.548 2810.319 0.00 1.70709 6.66
    3 2 0 1 o 8.916 9.017 180.00 1.71188 0.02
    2 -1 -5 2 o 0.395 0.413 0.00 1.70356 0.00
    1 -4 -2 1 o 1034.625 1136.467 0.00 1.70516 2.49
    3 2 1 2 o 597.389 645.266 180.00 1.70714 0.61
    1 2 6 2 o 2605.469 2810.319 0.00 1.70709 3.36
    3 2 0 2 o 8.345 9.017 180.00 1.71188 0.01
    1 1 -6 1 o 172.657 183.198 0.00 1.70141 0.39
    1 -4 -2 2 o 1073.787 1136.467 0.00 1.70516 1.28
    1 1 -6 2 o 172.102 183.198 0.00 1.70141 0.19
    1 4 -2 1 o 1549.370 1692.237 0.00 1.69290 3.58
    2 2 5 1 o 1432.865 1629.017 0.00 1.68614 3.41
    2 1 -5 1 o 198.670 225.698 0.00 1.68455 0.42
    1 4 -2 2 o 1511.478 1692.237 0.00 1.69290 1.74
    2 2 5 2 o 1463.962 1629.017 0.00 1.68614 1.73
    2 1 -5 2 o 207.302 225.698 0.00 1.68455 0.22
    2 3 4 1 o 242.507 256.904 180.00 1.67870 0.55
    1 -1 6 1 o 770.366 879.739 180.00 1.68465 1.76
    2 3 4 2 o 254.278 256.904 180.00 1.67870 0.29
    1 -1 6 2 o 805.542 879.739 180.00 1.68465 0.91
    1 -4 1 1 o 643.479 739.956 180.00 1.68617 1.41
    3 2 -1 1 o 1362.267 1440.180 180.00 1.67833 2.60
    1 -4 1 2 o 658.368 739.956 180.00 1.68617 0.71
    2 3 -3 1 o 295.453 267.011 180.00 1.66954 0.60
    3 2 -1 2 o 1425.053 1440.180 180.00 1.67833 1.35
    2 3 -3 2 o 298.729 267.011 180.00 1.66954 0.30
    3 -1 -2 1 o 209.072 197.384 0.00 1.67133 0.36
    3 -1 -2 2 o 224.202 197.384 0.00 1.67133 0.19
    3 1 3 1 o 1.192 0.515 180.00 1.65922 0.01
    3 2 2 1 o 498.099 441.251 0.00 1.66505 1.01
    1 -3 4 1 o 10.144 9.389 0.00 1.66181 0.02
    3 1 3 2 o 1.354 0.515 180.00 1.65922 0.01
    3 2 2 2 o 481.366 441.251 0.00 1.66505 0.48
    1 -3 -5 1 o 21.372 19.580 0.00 1.66052 0.05
    2 -3 2 1 o 144.653 124.989 180.00 1.65323 0.31
    3 -1 2 1 o 808.036 711.182 180.00 1.65261 1.36
    1 -3 4 2 o 10.290 9.389 0.00 1.66181 0.01
    2 -1 5 1 o 0.237 0.111 180.00 1.65060 0.00
    2 -2 4 1 o 1911.386 1671.729 0.00 1.65055 3.81
    1 -2 -6 1 o 679.699 610.817 180.00 1.65654 1.60
    1 -3 -5 2 o 21.722 19.580 0.00 1.66052 0.02
    2 -3 -3 1 o 95.258 83.165 180.00 1.65020 0.19
    2 -3 2 2 o 144.296 124.989 180.00 1.65323 0.16
    3 0 3 1 o 3335.717 2940.946 0.00 1.64909 6.06
    3 -1 2 2 o 799.988 711.182 180.00 1.65261 0.67
    2 -1 5 2 o 0.208 0.111 180.00 1.65060 0.00
    2 -2 4 2 o 1855.210 1671.729 0.00 1.65055 1.84
    1 -2 -6 2 o 707.482 610.817 180.00 1.65654 0.82
    2 -3 -3 2 o 92.283 83.165 180.00 1.65020 0.09
    0 4 4 1 o 403.185 366.588 0.00 1.65689 0.92
    3 0 3 2 o 3210.931 2940.946 0.00 1.64909 2.90
    0 4 4 2 o 421.815 366.588 0.00 1.65689 0.48
    2 4 1 1 o 696.677 655.042 180.00 1.63612 1.52
    3 0 -3 1 o 2458.485 2300.511 180.00 1.64080 4.08
    2 4 1 2 o 638.691 655.042 180.00 1.63612 0.70
    1 -4 -3 1 o 13.629 12.713 0.00 1.63807 0.03
    3 0 -3 2 o 2457.511 2300.511 180.00 1.64080 2.03
    2 4 0 1 o 61.283 65.397 0.00 1.62911 0.14
    1 -4 -3 2 o 12.929 12.713 0.00 1.63807 0.01
    2 4 0 2 o 62.009 65.397 0.00 1.62911 0.07
    1 4 4 1 o 1771.660 1904.404 180.00 1.62676 4.09
    1 4 4 2 o 1887.414 1904.404 180.00 1.62676 2.15
    3 1 -3 1 o 31.033 27.480 180.00 1.61601 0.05
    2 4 2 1 o 0.013 0.012 0.00 1.60951 0.00
    3 2 -2 1 o 16.063 15.201 180.00 1.61277 0.03
    3 1 -3 2 o 28.639 27.480 180.00 1.61601 0.02
    2 4 2 2 o 0.016 0.012 0.00 1.60951 0.00
    0 1 7 1 o 2095.027 1814.764 180.00 1.61592 4.59
    0 4 -3 1 o 4043.193 3780.750 180.00 1.61396 8.17
    3 2 -2 2 o 15.453 15.201 180.00 1.61277 0.01
    0 0 7 1 o 239.794 223.029 0.00 1.61375 0.57
    0 2 -6 1 o 244.553 231.538 0.00 1.61289 0.52
    0 1 7 2 o 1887.153 1814.764 180.00 1.61592 2.06
    1 -4 2 1 o 720.346 711.721 180.00 1.61025 1.47
    0 4 -3 2 o 3794.787 3780.750 180.00 1.61396 3.82
    0 0 7 2 o 224.633 223.029 0.00 1.61375 0.27
    0 2 -6 2 o 233.375 231.538 0.00 1.61289 0.25
    1 -4 2 2 o 746.179 711.721 180.00 1.61025 0.76
    2 -2 -5 1 o 167.704 154.409 0.00 1.59428 0.32
    3 2 3 1 o 77.548 73.245 0.00 1.59325 0.15
    3 -1 -3 1 o 21.946 19.844 0.00 1.59084 0.05
    0 3 6 1 o 131.946 117.024 0.00 1.59608 0.27
    2 -2 -5 2 o 168.483 154.409 0.00 1.59428 0.16
    2 4 -1 1 o 123.819 113.873 0.00 1.58975 0.22
    3 2 3 2 o 81.080 73.245 0.00 1.59325 0.08
    3 -1 -3 2 o 24.730 19.844 0.00 1.59084 0.03
    0 3 6 2 o 120.404 117.024 0.00 1.59608 0.12
    3 -2 0 1 o 115.359 98.584 0.00 1.58594 0.16
    2 4 -1 2 o 135.273 113.873 0.00 1.58975 0.12
    0 3 -5 1 o 624.884 610.727 180.00 1.59287 1.21
    3 -2 0 2 o 111.262 98.584 0.00 1.58594 0.08
    3 -2 -1 1 o 0.065 0.001 180.00 1.57972 0.00
    0 3 -5 2 o 668.697 610.727 180.00 1.59287 0.64
    1 4 -3 1 o 222.567 186.965 180.00 1.58320 0.47
    3 -2 -1 2 o 0.039 0.001 180.00 1.57972 0.00
    1 4 -3 2 o 210.806 186.965 180.00 1.58320 0.22
    2 1 6 1 o 544.185 622.602 180.00 1.57177 1.06
    2 1 6 2 o 540.741 622.602 180.00 1.57177 0.53
    3 -1 3 1 o 65.071 74.655 180.00 1.56676 0.12
    2 2 -5 1 o 146.272 151.298 0.00 1.56350 0.24
    3 -1 3 2 o 72.555 74.655 180.00 1.56676 0.06
    3 -2 1 1 o 984.229 990.090 0.00 1.56151 1.53
    2 2 -5 2 o 153.097 151.298 0.00 1.56350 0.12
    3 -2 1 2 o 999.142 990.090 0.00 1.56151 0.77
    1 2 -6 1 o 35.047 35.822 0.00 1.56272 0.07
    2 0 6 1 o 1489.548 1488.149 0.00 1.55691 2.77
    2 -3 3 1 o 0.938 0.936 0.00 1.55676 0.00
    1 1 7 1 o 50.424 50.572 180.00 1.56164 0.10
    1 3 6 1 o 227.706 225.674 180.00 1.56089 0.50
    2 4 3 1 o 325.837 341.063 180.00 1.55389 0.63
    1 2 -6 2 o 36.641 35.822 0.00 1.56272 0.04
    2 -3 -4 1 o 405.481 424.193 180.00 1.55321 0.68
    2 0 6 2 o 1417.872 1488.149 0.00 1.55691 1.31
    2 -3 3 2 o 0.889 0.936 0.00 1.55676 0.00
    3 1 4 1 o 73.844 77.448 180.00 1.55265 0.12
    1 1 7 2 o 51.631 50.572 180.00 1.56164 0.05
    1 3 6 2 o 228.226 225.674 180.00 1.56089 0.25
    2 4 3 2 o 323.275 341.063 180.00 1.55389 0.31
    2 -3 -4 2 o 405.476 424.193 180.00 1.55321 0.34
    3 1 4 2 o 74.350 77.448 180.00 1.55265 0.06
    2 3 5 1 o 5.663 6.520 180.00 1.54859 0.04
    1 -4 -4 1 o 1354.404 1415.311 0.00 1.54839 2.63
    1 3 -5 1 o 1135.315 1193.033 0.00 1.55360 2.11
    3 3 1 1 o 49.324 52.365 0.00 1.55355 0.10
    2 0 -6 1 o 499.754 519.691 0.00 1.54762 0.85
    3 3 0 1 o 363.600 386.517 0.00 1.55211 0.59
    1 0 7 1 o 216.031 230.210 0.00 1.55085 0.44
    3 0 4 1 o 706.152 693.705 180.00 1.53946 1.14
    2 3 5 2 o 6.090 6.520 180.00 1.54859 0.02
    1 -4 -4 2 o 1387.125 1415.311 0.00 1.54839 1.33
    1 3 -5 2 o 1132.860 1193.033 0.00 1.55360 1.05
    3 3 1 2 o 49.306 52.365 0.00 1.55355 0.05
    3 -2 -2 1 o 1562.525 1583.880 180.00 1.54390 2.29
    2 0 -6 2 o 513.142 519.691 0.00 1.54762 0.43
    3 3 0 2 o 370.772 386.517 0.00 1.55211 0.30
    1 0 7 2 o 221.443 230.210 0.00 1.55085 0.23
    3 0 4 2 o 713.047 693.705 180.00 1.53946 0.57
    1 0 -7 1 o 648.036 666.648 180.00 1.54548 1.21
    3 -2 -2 2 o 1608.721 1583.880 180.00 1.54390 1.17
    2 3 -4 1 o 0.012 0.009 0.00 1.53935 0.00
    0 2 7 2 o 88.228 90.179 0.00 1.54836 0.10
    0 2 7 1 o 85.915 90.179 0.00 1.54836 0.20
    1 0 -7 2 o 669.439 666.648 180.00 1.54548 0.62
    2 3 -4 2 o 0.013 0.009 0.00 1.53935 0.00
    1 -1 -7 1 o 36.497 35.474 0.00 1.53876 0.07
    0 1 -7 1 o 12.086 12.147 180.00 1.54265 0.03
    3 0 -4 1 o 372.206 362.715 0.00 1.53048 0.56
    0 4 5 1 o 2543.501 2465.927 180.00 1.53546 5.04
    1 -1 -7 2 o 36.555 35.474 0.00 1.53876 0.03
    0 1 -7 2 o 12.688 12.147 180.00 1.54265 0.02
    2 -1 -6 1 o 134.654 128.438 180.00 1.52759 0.22
    1 -2 6 1 o 2.712 2.618 180.00 1.53252 0.01
    3 0 -4 2 o 381.852 362.715 0.00 1.53048 0.28
    0 4 5 2 o 2507.854 2465.927 180.00 1.53546 2.47
    3 3 2 1 o 834.279 791.053 180.00 1.52633 1.39
    3 2 -3 1 o 81.782 77.782 0.00 1.52571 0.13
    2 4 -2 1 o 1559.179 1494.494 0.00 1.52455 2.63
    2 -1 -6 2 o 132.795 128.438 180.00 1.52759 0.11
    1 -2 6 2 o 2.806 2.618 180.00 1.53252 0.00
    3 3 2 2 o 802.906 791.053 180.00 1.52633 0.66
    3 3 -1 1 o 864.033 856.161 0.00 1.52227 1.33
    3 2 -3 2 o 78.072 77.782 0.00 1.52571 0.06
    2 2 6 1 o 264.078 266.533 0.00 1.52110 0.48
    2 4 -2 2 o 1472.394 1494.494 0.00 1.52455 1.24
    3 3 -1 2 o 803.156 856.161 0.00 1.52227 0.62
    2 2 6 2 o 250.096 266.533 0.00 1.52110 0.23
    3 -2 2 1 o 5.218 4.870 180.00 1.51043 0.01
    3 -2 2 2 o 5.123 4.870 180.00 1.51043 0.00
    1 -4 3 1 o 448.819 486.247 0.00 1.51570 0.81
    0 5 1 1 o 15.851 17.807 0.00 1.51744 0.03
    1 -4 3 2 o 521.206 486.247 0.00 1.51570 0.46
    1 4 5 1 o 155.068 144.516 0.00 1.51175 0.30
    3 1 -4 1 o 538.647 515.624 180.00 1.50574 0.77
    1 -3 -6 1 o 420.332 402.774 0.00 1.50567 0.78
    2 1 -6 1 o 381.177 368.687 180.00 1.50470 0.59
    0 5 1 2 o 18.058 17.807 0.00 1.51744 0.02
    1 2 7 1 o 14.451 13.356 180.00 1.50841 0.03
    2 -2 5 1 o 56.510 54.774 180.00 1.50329 0.09
    1 4 5 2 o 155.678 144.516 0.00 1.51175 0.15
    3 2 4 1 o 66.178 63.989 0.00 1.50269 0.10
    3 1 -4 2 o 535.924 515.624 180.00 1.50574 0.38
    1 -3 -6 2 o 417.455 402.774 0.00 1.50567 0.39
    1 -3 5 1 o 238.328 223.336 180.00 1.50685 0.44
    2 1 -6 2 o 389.520 368.687 180.00 1.50470 0.30
    1 2 7 2 o 13.681 13.356 180.00 1.50841 0.01
    2 -2 5 2 o 60.295 54.774 180.00 1.50329 0.05
    3 2 4 2 o 71.618 63.989 0.00 1.50269 0.06
    0 5 0 1 o 1.007 0.928 180.00 1.50798 0.00
    1 -3 5 2 o 227.663 223.336 180.00 1.50685 0.21
    1 5 1 1 o 3.144 3.052 0.00 1.50104 0.01
    0 5 0 2 o 0.930 0.928 180.00 1.50798 0.00
    3 -1 -4 1 o 2.792 2.064 0.00 1.49411 0.01
    1 5 1 2 o 3.571 3.052 0.00 1.50104 0.00
    2 -4 -1 1 o 1142.733 970.293 180.00 1.49150 1.82
    0 5 2 1 o 353.076 329.418 180.00 1.49991 0.62
    3 -1 -4 2 o 2.785 2.064 0.00 1.49411 0.00
    3 -2 -3 1 o 23.852 21.764 180.00 1.48411 0.04
    2 -4 -1 2 o 1115.462 970.293 180.00 1.49150 0.88
    2 -4 0 1 o 176.937 154.508 0.00 1.48755 0.28
    2 -1 6 1 o 15.764 15.720 180.00 1.48170 0.03
    0 5 2 2 o 389.468 329.418 180.00 1.49991 0.34
    1 5 0 1 o 411.030 346.327 180.00 1.49154 0.74
    3 -2 -3 2 o 20.956 21.764 180.00 1.48411 0.02
    1 1 -7 1 o 165.531 139.211 0.00 1.49040 0.29
    2 -4 0 2 o 166.242 154.508 0.00 1.48755 0.13
    2 -1 6 2 o 15.310 15.720 180.00 1.48170 0.01
    1 5 0 2 o 402.314 346.327 180.00 1.49154 0.36
    0 4 -4 1 o 867.251 739.815 0.00 1.49172 1.45
    1 1 -7 2 o 158.595 139.211 0.00 1.49040 0.14
    1 5 2 1 o 17.971 16.375 180.00 1.48441 0.03
    0 4 -4 2 o 855.332 739.815 0.00 1.49172 0.71
    2 4 4 1 o 25.398 25.852 0.00 1.47771 0.04
    1 5 2 2 o 15.447 16.375 180.00 1.48441 0.01
    1 -1 7 1 o 146.563 156.959 180.00 1.47976 0.27
    3 3 3 1 o 6.842 7.839 180.00 1.47470 0.01
    2 4 4 2 o 22.185 25.852 0.00 1.47771 0.02
    3 -1 4 1 o 327.627 355.341 0.00 1.46762 0.46
    1 -2 -7 1 o 503.836 599.302 0.00 1.47253 0.84
    1 -1 7 2 o 143.256 156.959 180.00 1.47976 0.13
    3 3 3 2 o 6.858 7.839 180.00 1.47470 0.01
    2 -4 -2 1 o 25.081 27.600 0.00 1.46994 0.04
    3 -1 4 2 o 326.240 355.341 0.00 1.46762 0.23
    1 -2 -7 2 o 555.697 599.302 0.00 1.47253 0.46
    3 3 -2 1 o 415.161 450.099 0.00 1.46860 0.59
    1 4 -4 1 o 684.512 741.147 0.00 1.46700 1.05
    2 -4 -2 2 o 25.426 27.600 0.00 1.46994 0.02
    3 3 -2 2 o 411.858 450.099 0.00 1.46860 0.29
    0 5 -1 1 o 19.644 26.014 0.00 1.47300 0.04
    1 4 -4 2 o 684.325 741.147 0.00 1.46700 0.52
    0 5 -1 2 o 24.374 26.014 0.00 1.47300 0.02
    2 -4 1 1 o 5.609 6.777 180.00 1.45868 0.01
    2 -2 -6 1 o 505.270 502.520 0.00 1.45136 0.73
    2 -4 1 2 o 6.022 6.777 180.00 1.45868 0.01
    2 -2 -6 2 o 529.273 502.520 0.00 1.45136 0.38
    1 5 -1 1 o 30.302 32.521 180.00 1.45734 0.05
    2 -3 -5 1 o 186.050 175.191 180.00 1.44719 0.31
    2 -3 4 1 o 22.013 21.256 180.00 1.45088 0.04
    0 5 3 1 o 21.519 25.649 180.00 1.45807 0.05
    1 5 -1 2 o 27.938 32.521 180.00 1.45734 0.02
    2 -3 -5 2 o 190.330 175.191 180.00 1.44719 0.16
    2 4 -3 1 o 0.265 0.021 180.00 1.44265 0.00
    1 -4 -5 1 o 90.812 85.191 180.00 1.44761 0.15
    2 -3 4 2 o 22.752 21.256 180.00 1.45088 0.02
    0 5 3 2 o 20.820 25.649 180.00 1.45807 0.02
    3 1 5 1 o 0.376 0.340 180.00 1.44028 0.00
    3 -2 3 1 o 115.804 113.002 0.00 1.44006 0.15
    2 4 -3 2 o -0.034 0.021 180.00 1.44265 0.00
    1 -4 -5 2 o 91.772 85.191 180.00 1.44761 0.08
    3 1 5 2 o 0.251 0.340 180.00 1.44028 0.00
    3 -2 3 2 o 103.067 113.002 0.00 1.44006 0.07
    1 5 3 1 o 3.781 3.569 180.00 1.44412 0.01
    1 5 3 2 o 3.797 3.569 180.00 1.44412 0.00
    3 2 -4 1 o 123.694 125.025 0.00 1.42801 0.15
    2 -4 -3 1 o 137.064 144.918 180.00 1.42601 0.19
    3 0 5 1 o 39.245 41.586 180.00 1.42587 0.05
    0 3 7 1 o 741.688 853.810 180.00 1.43379 1.22
    3 2 -4 2 o 116.038 125.025 0.00 1.42801 0.07
    2 -4 -3 2 o 135.985 144.918 180.00 1.42601 0.09
    3 0 5 2 o 38.975 41.586 180.00 1.42587 0.03
    0 3 -6 1 o 114.090 116.143 180.00 1.43103 0.20
    0 3 7 2 o 870.367 853.810 180.00 1.43379 0.71
    0 3 -6 2 o 114.874 116.143 180.00 1.43103 0.10
    1 -5 -1 1 o 48.625 50.417 180.00 1.42683 0.07
    0 2 -7 1 o 424.962 451.321 180.00 1.42624 0.64
    3 0 -5 1 o 221.656 239.880 0.00 1.41695 0.28
    2 3 6 1 o 147.868 157.222 0.00 1.42163 0.23
    3 -3 0 1 o 0.082 0.087 180.00 1.41475 0.00
    1 -5 -1 2 o 46.902 50.417 180.00 1.42683 0.03
    3 -3 -1 1 o 193.800 201.632 180.00 1.41408 0.24
    0 2 -7 2 o 423.352 451.321 180.00 1.42624 0.31
    3 0 -5 2 o 232.098 239.880 0.00 1.41695 0.15
    2 3 6 2 o 144.583 157.222 0.00 1.42163 0.11
    2 3 -5 1 o 50.593 52.102 0.00 1.41289 0.07
    2 2 -6 1 o 1696.931 1747.375 180.00 1.41278 2.35
    3 -3 0 2 o 0.084 0.087 180.00 1.41475 0.00
    3 -3 -1 2 o 195.285 201.632 180.00 1.41408 0.12
    1 -5 0 1 o 837.313 906.731 0.00 1.41925 1.28
    2 3 -5 2 o 50.302 52.102 0.00 1.41289 0.03
    2 2 -6 2 o 1685.310 1747.375 180.00 1.41278 1.16
    2 1 7 1 o 285.927 297.185 0.00 1.40917 0.46
    3 -2 -4 1 o 156.064 162.047 0.00 1.40835 0.19
    0 1 8 1 o 357.810 394.520 0.00 1.41726 0.55
    1 -5 0 2 o 843.896 906.731 0.00 1.41925 0.64
    3 3 4 1 o 277.021 288.179 180.00 1.40569 0.41
    2 1 7 2 o 285.806 297.185 0.00 1.40917 0.23
    0 4 6 1 o 605.231 629.748 0.00 1.41462 0.97
    3 -2 -4 2 o 157.458 162.047 0.00 1.40835 0.10
    0 1 8 2 o 385.843 394.520 0.00 1.41726 0.30
    0 5 -2 1 o 497.199 554.916 0.00 1.41748 0.75
    1 -4 4 1 o 86.968 88.722 180.00 1.41340 0.12
    2 -4 2 1 o 1142.404 1186.123 0.00 1.40899 1.57
    3 2 5 1 o 28.730 29.361 0.00 1.40380 0.05
    0 0 8 1 o 125.309 127.914 0.00 1.41203 0.20
    1 -5 -2 1 o 732.840 749.742 180.00 1.41194 1.08
    3 3 4 2 o 282.488 288.179 180.00 1.40569 0.21
    0 4 6 2 o 612.655 629.748 0.00 1.41462 0.49
    0 5 -2 2 o 543.117 554.916 0.00 1.41748 0.40
    1 -4 4 2 o 85.674 88.722 180.00 1.41340 0.06
    2 -4 2 2 o 1140.103 1186.123 0.00 1.40899 0.78
    3 2 5 2 o 29.750 29.361 0.00 1.40380 0.02
    0 0 8 2 o 122.653 127.914 0.00 1.41203 0.10
    1 -5 -2 2 o 720.297 749.742 180.00 1.41194 0.53
    1 3 7 1 o 18.685 19.416 0.00 1.40840 0.03
    3 3 -3 1 o 33.945 30.549 180.00 1.39831 0.05
    1 3 -6 1 o 55.292 56.585 180.00 1.40207 0.08
    1 3 7 2 o 18.787 19.416 0.00 1.40840 0.01
    3 3 -3 2 o 36.724 30.549 180.00 1.39831 0.03
    2 0 7 1 o 767.836 659.432 180.00 1.39481 1.14
    1 5 -2 1 o 7.072 7.206 180.00 1.40322 0.01
    1 3 -6 2 o 61.181 56.585 180.00 1.40207 0.04
    3 -3 1 1 o 256.157 220.999 180.00 1.39372 0.32
    3 1 -5 1 o 737.377 636.304 180.00 1.39364 0.91
    3 -3 -2 1 o 93.594 82.598 0.00 1.39179 0.13
    3 -1 -5 1 o 21.799 19.831 180.00 1.39152 0.03
    2 0 7 2 o 727.434 659.432 180.00 1.39481 0.54
    1 5 -2 2 o 7.449 7.206 180.00 1.40322 0.01
    3 -3 1 2 o 238.892 220.999 180.00 1.39372 0.15
    3 1 -5 2 o 685.825 636.304 180.00 1.39364 0.42
    0 5 4 1 o 640.393 565.391 0.00 1.39763 0.98
    3 -3 -2 2 o 87.903 82.598 0.00 1.39179 0.06
    3 -1 -5 2 o 20.779 19.831 180.00 1.39152 0.01
    1 4 6 1 o 165.817 143.756 0.00 1.39629 0.26
    2 0 -7 1 o 2069.600 2000.043 180.00 1.38701 2.77
    1 2 -7 1 o 101.434 93.189 180.00 1.39092 0.15
    2 4 5 1 o 565.239 524.140 0.00 1.39019 0.89
    0 5 4 2 o 676.988 565.391 0.00 1.39763 0.51
    1 4 6 2 o 167.242 143.756 0.00 1.39629 0.13
    2 0 -7 2 o 1956.400 2000.043 180.00 1.38701 1.31
    1 2 -7 2 o 97.251 93.189 180.00 1.39092 0.07
    2 5 1 1 o 391.206 377.525 0.00 1.38698 0.58
    2 4 5 2 o 540.855 524.140 0.00 1.39019 0.42
    1 -5 1 1 o 7.500 7.008 180.00 1.39025 0.01
    3 4 1 1 o 533.948 527.448 180.00 1.38579 0.71
    2 5 1 2 o 367.397 377.525 0.00 1.38698 0.27
    1 -5 1 2 o 7.245 7.008 180.00 1.39025 0.01
    3 4 1 2 o 505.310 527.448 180.00 1.38579 0.33
    1 5 4 1 o 516.117 512.523 0.00 1.38561 0.82
    3 4 0 1 o 532.197 560.697 180.00 1.38126 0.71
    1 1 8 1 o 76.309 80.231 180.00 1.38048 0.11
    2 -1 -7 1 o 594.237 586.614 0.00 1.37599 0.81
    2 2 7 1 o 1343.181 1321.408 180.00 1.37576 1.96
    2 5 0 1 o 162.412 167.785 180.00 1.37920 0.23
    1 5 4 2 o 484.139 512.523 0.00 1.38561 0.38
    3 4 0 2 o 550.500 560.697 180.00 1.38126 0.36
    1 1 8 2 o 79.584 80.231 180.00 1.38048 0.06
    2 -1 -7 2 o 623.225 586.614 0.00 1.37599 0.42
    2 2 7 2 o 1404.597 1321.408 180.00 1.37576 1.02
    1 -5 -3 1 o 10.783 10.768 0.00 1.37659 0.01
    2 5 0 2 o 170.608 167.785 180.00 1.37920 0.12
    2 5 2 1 o 0.031 0.030 0.00 1.37409 0.00
    2 -2 6 1 o 915.114 893.094 180.00 1.36895 1.20
    1 -5 -3 2 o 11.336 10.768 0.00 1.37659 0.01
    2 5 2 2 o 0.032 0.030 0.00 1.37409 0.00
    0 2 8 1 o 2.215 2.145 0.00 1.37446 0.00
    2 -2 6 2 o 858.923 893.094 180.00 1.36895 0.56
    3 4 2 1 o 1100.913 1056.875 0.00 1.36978 1.45
    2 -4 -4 1 o 6.437 6.714 0.00 1.36540 0.01
    1 0 8 1 o 1745.126 1679.083 180.00 1.36958 2.53
    3 -1 5 1 o 1662.520 1753.053 0.00 1.36483 2.02
    0 4 -5 1 o 49.313 45.779 180.00 1.37288 0.07
    4 0 0 1 o 2440.284 2254.448 0.00 1.37148 2.55
    0 2 8 2 o 2.293 2.145 0.00 1.37446 0.00
    1 -3 -7 1 o 47.957 48.360 0.00 1.36691 0.07
    3 4 2 2 o 1035.301 1056.875 0.00 1.36978 0.68
    2 -4 -4 2 o 6.062 6.714 0.00 1.36540 0.00
    1 0 8 2 o 1638.543 1679.083 180.00 1.36958 1.18
    1 -2 7 1 o 457.164 435.233 0.00 1.37003 0.63
    3 -1 5 2 o 1578.983 1753.053 0.00 1.36483 0.96
    4 1 0 1 o 677.300 631.850 180.00 1.37302 0.73
    0 4 -5 2 o 47.610 45.779 180.00 1.37288 0.03
    1 0 -8 1 o 2180.590 2284.459 0.00 1.36535 3.04
    4 0 0 2 o 2289.156 2254.448 0.00 1.37148 1.19
    1 -1 -8 1 o 0.999 1.228 180.00 1.36407 0.00
    1 -3 6 1 o 113.873 112.456 180.00 1.36795 0.15
    4 1 1 1 o 229.692 228.488 180.00 1.36743 0.24
    1 -3 -7 2 o 44.379 48.360 0.00 1.36691 0.03
    3 -2 4 1 o 27.653 30.795 180.00 1.35861 0.03
    1 -2 7 2 o 429.602 435.233 0.00 1.37003 0.30
    4 0 1 1 o 18.304 20.436 180.00 1.36253 0.02
    4 1 0 2 o 658.890 631.850 180.00 1.37302 0.36
    1 0 -8 2 o 2039.108 2284.459 0.00 1.36535 1.42
    3 4 -1 1 o 403.116 438.811 0.00 1.35676 0.49
    1 -1 -8 2 o 0.859 1.228 180.00 1.36407 0.00
    1 -3 6 2 o 105.449 112.456 180.00 1.36795 0.07
    4 1 1 2 o 211.060 228.488 180.00 1.36743 0.11
    3 -2 4 2 o 29.814 30.795 180.00 1.35861 0.02
    4 0 1 2 o 17.720 20.436 180.00 1.36253 0.01
    3 -3 2 1 o 122.134 121.105 180.00 1.35372 0.15
    3 4 -1 2 o 446.462 438.811 0.00 1.35676 0.27
    2 4 -4 1 o 142.589 138.483 180.00 1.35284 0.19
    2 1 -7 1 o 212.064 204.889 0.00 1.35255 0.28
    4 0 -1 1 o 582.208 665.430 180.00 1.36044 0.59
    0 1 -8 1 o 360.055 414.691 180.00 1.36030 0.52
    2 5 -1 1 o 288.104 274.174 180.00 1.35177 0.38
    3 -3 -3 1 o 20.490 19.281 0.00 1.35078 0.02
    3 -3 2 2 o 130.019 121.105 180.00 1.35372 0.08
    2 4 -4 2 o 150.013 138.483 180.00 1.35284 0.10
    2 1 -7 2 o 221.700 204.889 0.00 1.35255 0.14
    1 4 -5 1 o 61.334 59.869 180.00 1.35327 0.09
    4 0 -1 2 o 597.638 665.430 180.00 1.36044 0.30
    0 1 -8 2 o 371.999 414.691 180.00 1.36030 0.27
    2 5 -1 2 o 295.181 274.174 180.00 1.35177 0.19
    3 -3 -3 2 o 20.229 19.281 0.00 1.35078 0.01
    4 1 -1 1 o 101.019 117.448 180.00 1.35860 0.10
    1 4 -5 2 o 65.553 59.869 180.00 1.35327 0.05
    2 -3 5 1 o 15.807 15.410 180.00 1.34456 0.02
    4 1 -1 2 o 113.363 117.448 180.00 1.35860 0.06
    1 2 8 1 o 9.083 8.797 0.00 1.34654 0.02
    2 -3 5 2 o 16.151 15.410 180.00 1.34456 0.01
    2 -3 -6 1 o 251.904 239.962 0.00 1.34097 0.31
    1 -4 -6 1 o 103.342 101.000 180.00 1.34478 0.15
    2 -4 3 1 o 331.713 323.468 0.00 1.34458 0.42
    1 2 8 2 o 9.301 8.797 0.00 1.34654 0.01
    4 1 2 1 o 78.900 74.765 180.00 1.34253 0.10
    2 5 3 1 o 776.142 739.901 0.00 1.34220 1.07
    2 -3 -6 2 o 259.818 239.962 0.00 1.34097 0.16
    1 -4 -6 2 o 106.077 101.000 180.00 1.34478 0.08
    2 -4 3 2 o 339.628 323.468 0.00 1.34458 0.21
    0 5 -3 1 o 24.304 21.577 0.00 1.34817 0.05
    2 -1 7 1 o 493.981 454.364 0.00 1.33677 0.65
    1 -5 2 1 o 307.443 294.236 0.00 1.34353 0.40
    3 4 3 1 o 168.718 155.451 180.00 1.33525 0.21
    4 1 2 2 o 80.711 74.765 180.00 1.34253 0.05
    3 1 6 1 o 773.123 727.621 0.00 1.33040 0.98
    2 5 3 2 o 796.016 739.901 0.00 1.34220 0.55
    0 5 -3 2 o 21.820 21.577 0.00 1.34817 0.02
    2 -1 7 2 o 492.768 454.364 0.00 1.33677 0.32
    1 -5 2 2 o 308.756 294.236 0.00 1.34353 0.20
    3 4 3 2 o 169.968 155.451 180.00 1.33525 0.11
    3 1 6 2 o 721.925 727.621 0.00 1.33040 0.46
    1 5 -3 1 o 52.558 47.704 0.00 1.33564 0.08
    4 0 2 1 o 673.798 621.961 0.00 1.33472 0.69
    1 5 -3 2 o 53.306 47.704 0.00 1.33564 0.04
    3 2 -5 1 o 1551.106 1533.000 0.00 1.32820 1.76
    4 0 2 2 o 679.449 621.961 0.00 1.33472 0.35
    3 3 5 1 o 456.055 462.676 180.00 1.32685 0.56
    3 2 -5 2 o 1487.125 1533.000 0.00 1.32820 0.84
    3 -2 -5 1 o 20.207 20.719 0.00 1.32453 0.02
    3 3 5 2 o 451.054 462.676 180.00 1.32685 0.28
    4 2 0 1 o 271.637 246.859 0.00 1.33104 0.28
    4 0 -2 1 o 8.536 7.873 180.00 1.33080 0.01
    4 -1 0 1 o 246.647 252.000 180.00 1.32685 0.26
    2 -2 -7 1 o 638.826 651.614 180.00 1.32256 0.80
    4 2 1 1 o 737.289 716.589 0.00 1.32906 0.77
    3 -2 -5 2 o 20.568 20.719 0.00 1.32453 0.01
    1 -5 -4 1 o 481.326 500.264 180.00 1.32515 0.66
    3 0 6 1 o -0.079 0.059 180.00 1.31597 0.00
    4 2 0 2 o 245.260 246.859 0.00 1.33104 0.13
    4 0 -2 2 o 7.801 7.873 180.00 1.33080 0.00
    1 1 -8 1 o 114.353 118.243 180.00 1.32383 0.16
    4 -1 0 2 o 244.665 252.000 180.00 1.32685 0.13
    2 -2 -7 2 o 647.569 651.614 180.00 1.32256 0.40
    3 3 -4 1 o 237.115 239.742 180.00 1.31888 0.26
    4 1 -2 1 o 347.780 361.905 0.00 1.32596 0.35
    4 2 1 2 o 687.319 716.589 0.00 1.32906 0.36
    0 5 5 1 o 525.472 547.139 180.00 1.32551 0.69
    1 -5 -4 2 o 495.085 500.264 180.00 1.32515 0.34
    3 0 6 2 o -0.245 0.059 180.00 1.31597 0.00
    1 1 -8 2 o 119.140 118.243 180.00 1.32383 0.08
    1 -2 -8 1 o 1.322 1.305 180.00 1.32035 0.00
    4 -1 -1 1 o 188.317 187.573 180.00 1.31989 0.17
    3 3 -4 2 o 222.366 239.742 180.00 1.31888 0.12
    3 4 -2 1 o 666.454 727.377 180.00 1.31532 0.77
    4 1 -2 2 o 353.274 361.905 0.00 1.32596 0.18
    0 5 5 2 o 538.253 547.139 180.00 1.32551 0.35
    1 -2 -8 2 o 1.217 1.305 180.00 1.32035 0.00
    1 -1 8 1 o 1721.987 1799.204 0.00 1.31683 2.25
    4 -1 -1 2 o 178.752 187.573 180.00 1.31989 0.08
    3 4 -2 2 o 601.390 727.377 180.00 1.31532 0.35
    4 -1 1 1 o 38.422 41.203 0.00 1.31570 0.03
    1 -1 8 2 o 1541.778 1799.204 0.00 1.31683 1.01
    3 2 6 1 o 770.983 812.501 180.00 1.30443 0.98
    4 -1 1 2 o 34.811 41.203 0.00 1.31570 0.02
    1 5 5 2 o 549.920 669.897 0.00 1.31547 0.36
    2 5 -2 1 o 64.750 75.779 180.00 1.30802 0.08
    1 5 5 1 o 619.233 669.897 0.00 1.31547 0.80
    3 0 -6 1 o 37.060 42.026 180.00 1.30756 0.04
    4 2 -1 1 o 7.017 8.082 0.00 1.31485 0.01
    3 2 6 2 o 798.495 812.501 180.00 1.30443 0.50
    4 2 2 1 o 196.735 245.505 0.00 1.30913 0.23
    2 5 -2 2 o 71.861 75.779 180.00 1.30802 0.04
    3 0 -6 2 o 40.141 42.026 180.00 1.30756 0.02
    4 2 -1 2 o 5.925 8.082 0.00 1.31485 0.00
    1 -4 5 1 o 1110.972 1390.513 0.00 1.31133 1.38
    2 3 7 1 o 418.836 436.965 180.00 1.30379 0.54
    4 2 2 2 o 225.776 245.505 0.00 1.30913 0.13
    4 1 3 1 o 111.095 113.365 0.00 1.30132 0.12
    1 -4 5 2 o 1169.836 1390.513 0.00 1.31133 0.72
    2 3 7 2 o 432.042 436.965 180.00 1.30379 0.28
    3 -3 -4 1 o 456.941 420.739 0.00 1.29579 0.47
    3 -3 3 1 o 176.359 175.678 180.00 1.29944 0.18
    2 4 6 1 o 389.330 386.655 180.00 1.29905 0.50
    4 1 3 2 o 115.971 113.365 0.00 1.30132 0.06
    3 -3 -4 2 o 486.789 420.739 0.00 1.29579 0.25
    3 -3 3 2 o 187.682 175.678 180.00 1.29944 0.09
    2 4 6 2 o 419.984 386.655 180.00 1.29905 0.27
    2 3 -6 1 o 745.044 683.502 0.00 1.29582 0.88
    2 -4 -5 1 o 961.320 844.921 0.00 1.29456 1.15
    0 4 7 1 o 71.840 73.110 180.00 1.30084 0.10
    2 3 -6 2 o 799.037 683.502 0.00 1.29582 0.46
    4 -1 -2 1 o 9.623 8.587 180.00 1.29565 0.01
    2 -4 -5 2 o 1000.544 844.921 0.00 1.29456 0.59
    4 0 3 1 o 7.120 6.098 0.00 1.29133 0.01
    2 5 4 1 o 32.311 28.532 180.00 1.29507 0.04
    0 4 7 2 o 75.030 73.110 180.00 1.30084 0.05
    3 -1 -6 1 o 653.232 546.164 180.00 1.29034 0.68
    4 -1 -2 2 o 10.423 8.587 180.00 1.29565 0.01
    4 0 3 2 o 7.235 6.098 0.00 1.29133 0.00
    0 3 8 1 o 138.726 123.346 180.00 1.29531 0.19
    2 5 4 2 o 33.881 28.532 180.00 1.29507 0.02
    4 -1 2 1 o 1.115 0.941 180.00 1.28775 0.00
    3 -1 -6 2 o 644.708 546.164 180.00 1.29034 0.34
    3 1 -6 1 o 101.206 87.664 0.00 1.28633 0.10
    3 4 4 1 o 1703.781 1473.448 0.00 1.28620 2.03
    0 3 -7 1 o 27.773 23.741 180.00 1.29296 0.03
    0 3 8 2 o 145.828 123.346 180.00 1.29531 0.10
    4 -1 2 2 o 1.057 0.941 180.00 1.28775 0.00
    3 1 -6 2 o 96.935 87.664 0.00 1.28633 0.05
    3 4 4 2 o 1631.013 1473.448 0.00 1.28620 0.97
    1 4 7 1 o 7.848 6.563 0.00 1.28677 0.01
    0 3 -7 2 o 28.839 23.741 180.00 1.29296 0.02
    4 0 -3 1 o 139.956 122.834 0.00 1.28602 0.12
    2 2 -7 1 o 285.295 264.650 0.00 1.28181 0.31
    1 4 7 2 o 7.451 6.563 0.00 1.28677 0.01
    4 0 -3 2 o 134.578 122.834 0.00 1.28602 0.06
    4 2 -2 1 o 318.623 289.754 180.00 1.28239 0.33
    2 2 -7 2 o 279.557 264.650 0.00 1.28181 0.15
    1 -5 3 1 o 19.310 16.275 180.00 1.28430 0.03
    3 -2 5 1 o 191.750 181.601 180.00 1.27309 0.23
    2 -5 -1 1 o 368.040 345.252 0.00 1.27560 0.43
    4 2 -2 2 o 306.992 289.754 180.00 1.28239 0.16
    4 1 -3 1 o 343.804 326.248 0.00 1.27886 0.31
    1 -5 3 2 o 17.311 16.275 180.00 1.28430 0.01
    3 -2 5 2 o 194.260 181.601 180.00 1.27309 0.11
    4 2 3 1 o 1622.482 1544.327 180.00 1.27358 1.63
    1 3 8 1 o 328.295 311.312 180.00 1.27671 0.44
    2 -5 -1 2 o 358.642 345.252 0.00 1.27560 0.21
    4 1 -3 2 o 345.540 326.248 0.00 1.27886 0.15
    2 1 8 1 o 220.854 213.003 0.00 1.27199 0.26
    2 -4 4 1 o 377.964 365.749 180.00 1.27184 0.41
    4 2 3 2 o 1618.370 1544.327 180.00 1.27358 0.81
    2 -5 0 1 o 0.787 0.749 0.00 1.27039 0.00
    1 3 8 2 o 326.958 311.312 180.00 1.27671 0.22
    2 1 8 2 o 228.150 213.003 0.00 1.27199 0.13
    3 -1 6 1 o 2.319 2.030 0.00 1.26483 0.00
    0 2 -8 1 o 707.740 667.403 0.00 1.27570 0.87
    2 -4 4 2 o 392.488 365.749 180.00 1.27184 0.21
    1 3 -7 1 o 0.038 0.011 180.00 1.27127 0.00
    2 -5 0 2 o 0.824 0.749 0.00 1.27039 0.00
    3 -1 6 2 o 2.294 2.030 0.00 1.26483 0.00
    0 2 -8 2 o 682.962 667.403 0.00 1.27570 0.42
    0 5 -4 1 o 368.830 362.157 180.00 1.27170 0.44
    2 -5 -2 1 o 55.644 48.993 0.00 1.26472 0.06
    1 3 -7 2 o 0.073 0.011 180.00 1.27127 0.00
    2 4 -5 1 o 8.414 7.626 180.00 1.26191 0.01
    0 5 -4 2 o 389.073 362.157 180.00 1.27170 0.23
    2 -5 -2 2 o 54.881 48.993 0.00 1.26472 0.03
    3 4 -3 1 o 732.324 650.381 0.00 1.26142 0.78
    1 -5 -5 1 o 16.149 13.872 0.00 1.26299 0.02
    3 -4 -1 1 o 345.065 329.391 0.00 1.25526 0.34
    2 4 -5 2 o 8.178 7.626 180.00 1.26191 0.00
    2 0 8 1 o 13.698 12.705 0.00 1.25874 0.01
    3 4 -3 2 o 701.564 650.381 0.00 1.26142 0.37
    0 6 1 1 o 1.800 1.175 0.00 1.26479 0.01
    1 5 -4 1 o 641.349 570.588 0.00 1.26096 0.72
    3 -4 0 1 o 356.889 337.033 0.00 1.25310 0.35
    4 -1 -3 1 o 605.550 580.173 0.00 1.25685 0.53
    1 -5 -5 2 o 15.782 13.872 0.00 1.26299 0.01
    3 -4 -1 2 o 348.658 329.391 0.00 1.25526 0.17
    0 4 -6 1 o 1713.445 1505.873 0.00 1.26248 1.99
    2 0 8 2 o 13.191 12.705 0.00 1.25874 0.01
    0 6 1 2 o 1.648 1.175 0.00 1.26479 0.00
    0 1 9 1 o 57.251 49.770 180.00 1.26147 0.08
    1 5 -4 2 o 605.459 570.588 0.00 1.26096 0.34
    3 -4 0 2 o 351.262 337.033 0.00 1.25310 0.17
    4 3 1 1 o 86.618 83.386 0.00 1.25726 0.08
    4 -1 -3 2 o 613.985 580.173 0.00 1.25685 0.27
    1 6 1 1 o 13.858 12.208 180.00 1.25992 0.02
    4 3 0 1 o 556.088 541.618 0.00 1.25629 0.53
    0 4 -6 2 o 1676.088 1505.873 0.00 1.26248 0.97
    2 5 -3 1 o 145.735 136.630 180.00 1.25256 0.17
    2 0 -8 1 o 2.374 2.244 0.00 1.25218 0.00
    0 1 9 2 o 54.247 49.770 180.00 1.26147 0.04
    4 3 1 2 o 87.779 83.386 0.00 1.25726 0.04
    0 6 2 1 o 97.312 94.135 0.00 1.25722 0.11
    4 -2 0 1 o 148.432 140.925 0.00 1.25043 0.13
    1 6 1 2 o 12.547 12.208 180.00 1.25992 0.01
    4 -1 3 1 o 3.077 3.239 180.00 1.24607 0.00
    2 2 8 1 o 53.021 50.901 180.00 1.24984 0.06
    4 3 0 2 o 575.186 541.618 0.00 1.25629 0.27
    2 -5 1 1 o 243.266 233.203 180.00 1.24967 0.26
    2 -2 7 1 o 8.433 8.137 0.00 1.24961 0.01
    2 5 -3 2 o 141.658 136.630 180.00 1.25256 0.08
    2 0 -8 2 o 2.290 2.244 0.00 1.25218 0.00
    0 0 9 1 o 44.199 42.435 0.00 1.25514 0.05
    3 3 6 1 o 326.103 346.649 0.00 1.24456 0.38
    1 6 0 1 o 1426.451 1333.684 0.00 1.25167 1.68
    4 1 4 1 o 44.490 44.995 0.00 1.24816 0.05
    0 6 2 2 o 99.923 94.135 0.00 1.25722 0.06
    4 -2 0 2 o 135.669 140.925 0.00 1.25043 0.06
    0 6 0 1 o 203.331 201.209 180.00 1.25665 0.23
    4 -2 -1 1 o 1.467 1.526 180.00 1.24717 0.00
    0 6 0 2 o 213.236 201.209 180.00 1.25665 0.12
    4 -1 3 2 o 3.124 3.239 180.00 1.24607 0.00
    2 2 8 2 o 48.390 50.901 180.00 1.24984 0.03
    2 -1 -8 1 o 475.642 501.854 0.00 1.24663 0.50
    2 -5 1 2 o 219.116 233.203 180.00 1.24967 0.12
    1 2 -8 1 o 735.144 698.343 0.00 1.25003 0.83
    2 -2 7 2 o 7.697 8.137 0.00 1.24961 0.00
    1 6 2 1 o 14.459 13.630 180.00 1.25264 0.02
    3 -4 -2 1 o 3180.546 3268.979 180.00 1.24213 3.06
    0 0 9 2 o 45.187 42.435 0.00 1.25514 0.03
    3 3 6 2 o 340.164 346.649 0.00 1.24456 0.19
    1 6 0 2 o 1336.851 1333.684 0.00 1.25167 0.79
    4 1 4 2 o 41.986 44.995 0.00 1.24816 0.02
    0 5 6 1 o 31.541 32.403 0.00 1.24799 0.04
    4 -2 -1 2 o 1.442 1.526 180.00 1.24717 0.00
    1 4 -6 1 o 1289.612 1360.939 180.00 1.24699 1.40
    2 -1 -8 2 o 476.919 501.854 0.00 1.24663 0.25
    1 2 -8 2 o 659.572 698.343 0.00 1.25003 0.37
    2 -3 6 1 o 156.836 165.792 0.00 1.24330 0.19
    1 6 2 2 o 14.241 13.630 180.00 1.25264 0.01
    3 -4 -2 2 o 3289.012 3268.979 180.00 1.24213 1.57
    3 -2 -6 1 o 1027.234 1019.686 0.00 1.23892 1.02
    1 -3 7 1 o 37.947 41.184 0.00 1.24607 0.04
    1 -4 -7 1 o 134.901 145.350 180.00 1.24572 0.16
    1 -3 -8 1 o 209.738 227.521 0.00 1.24516 0.26
    0 5 6 2 o 29.718 32.403 0.00 1.24799 0.02
    4 0 4 1 o 959.845 946.776 180.00 1.23682 0.90
    1 4 -6 2 o 1281.369 1360.939 180.00 1.24699 0.69
    3 3 -5 1 o 540.050 534.117 180.00 1.23652 0.54
    2 -3 6 2 o 165.253 165.792 0.00 1.24330 0.10
    2 -3 -7 1 o 69.975 70.069 180.00 1.23995 0.07
    3 -3 4 1 o 0.663 0.658 0.00 1.23613 0.00
    3 -4 1 1 o 97.425 97.090 180.00 1.23590 0.09
    3 -2 -6 2 o 1021.689 1019.686 0.00 1.23892 0.51
    1 -3 7 2 o 39.142 41.184 0.00 1.24607 0.02
    4 3 2 1 o 46.101 48.534 180.00 1.24290 0.05
    1 -4 -7 2 o 139.562 145.350 180.00 1.24572 0.08
    2 -5 -3 1 o 128.871 127.762 0.00 1.23893 0.14
    1 -3 -8 2 o 220.359 227.521 0.00 1.24516 0.13
    4 -2 1 1 o 332.967 329.310 0.00 1.23854 0.29
    4 0 4 2 o 917.109 946.776 180.00 1.23682 0.43
    2 5 5 1 o 931.564 911.227 180.00 1.23745 1.08
    3 3 -5 2 o 515.760 534.117 180.00 1.23652 0.26
    2 -3 -7 2 o 71.073 70.069 180.00 1.23995 0.04
    3 -3 4 2 o 0.632 0.658 0.00 1.23613 0.00
    4 3 -1 1 o 283.767 283.932 180.00 1.24011 0.26
    3 -4 1 2 o 93.470 97.090 180.00 1.23590 0.04
    4 3 2 2 o 48.627 48.534 180.00 1.24290 0.03
    1 5 6 1 o 185.620 185.173 0.00 1.23980 0.22
    2 -5 -3 2 o 128.377 127.762 0.00 1.23893 0.07
    3 -3 -5 1 o 637.794 662.607 0.00 1.23210 0.59
    3 2 -6 1 o 134.830 140.732 180.00 1.23184 0.13
    4 -2 1 2 o 328.409 329.310 0.00 1.23854 0.14
    2 5 5 2 o 887.337 911.227 180.00 1.23745 0.51
    4 2 -3 1 o 176.828 172.970 0.00 1.23710 0.16
    4 3 -1 2 o 290.957 283.932 180.00 1.24011 0.13
    1 5 6 2 o 189.764 185.173 0.00 1.23980 0.11
    3 -3 -5 2 o 648.022 662.607 0.00 1.23210 0.30
    3 2 -6 2 o 137.623 140.732 180.00 1.23184 0.07
    1 1 9 1 o 37.303 37.232 0.00 1.23552 0.04
    1 -2 8 1 o 31.580 31.800 0.00 1.23519 0.03
    3 1 7 1 o 192.507 193.667 180.00 1.22759 0.20
    3 4 5 1 o 35.716 35.964 180.00 1.22743 0.04
    4 2 -3 2 o 167.211 172.970 0.00 1.23710 0.07
    4 0 -4 1 o 966.070 1009.531 180.00 1.23060 0.84
    4 -2 -2 1 o 666.740 684.913 0.00 1.22912 0.56
    1 1 9 2 o 35.382 37.232 0.00 1.23552 0.02
    3 5 1 1 o 102.111 104.636 0.00 1.22879 0.11
    1 -2 8 2 o 30.327 31.800 0.00 1.23519 0.02
    0 6 3 1 o 2322.076 2375.665 0.00 1.23477 2.70
    3 1 7 2 o 203.034 193.667 180.00 1.22759 0.10
    3 4 5 2 o 38.150 35.964 180.00 1.22743 0.02
    4 0 -4 2 o 999.460 1009.531 180.00 1.23060 0.43
    0 6 -1 1 o 769.310 811.482 180.00 1.23368 0.88
    1 6 3 1 o 1311.524 1381.199 180.00 1.23062 1.50
    0 2 9 1 o 2688.006 2819.823 0.00 1.23349 3.18
    4 2 4 1 o 1.140 1.115 180.00 1.22607 0.00
    4 -2 -2 2 o 702.676 684.913 0.00 1.22912 0.30
    3 5 1 2 o 108.493 104.636 0.00 1.22879 0.06
    1 6 -1 1 o 17.280 17.790 180.00 1.22877 0.02
    0 6 3 2 o 2246.594 2375.665 0.00 1.23477 1.30
    0 6 -1 2 o 763.785 811.482 180.00 1.23368 0.44
    1 6 3 2 o 1357.800 1381.199 180.00 1.23062 0.77
    2 1 -8 1 o 60.989 57.850 180.00 1.22421 0.06
    0 2 9 2 o 2682.208 2819.823 0.00 1.23349 1.58
    3 5 0 1 o 304.668 287.837 0.00 1.22318 0.33
    4 2 4 2 o 1.165 1.115 180.00 1.22607 0.00
    2 -4 -6 1 o 535.591 515.166 180.00 1.21927 0.56
    1 6 -1 2 o 18.652 17.790 180.00 1.22877 0.01
    1 0 9 1 o 10.292 9.650 0.00 1.22523 0.01
    4 1 -4 1 o 198.604 191.216 0.00 1.22189 0.18
    2 1 -8 2 o 59.073 57.850 180.00 1.22421 0.03
    3 5 0 2 o 293.360 287.837 0.00 1.22318 0.16
    1 -1 -9 1 o 282.618 266.612 180.00 1.22334 0.31
    3 5 2 1 o 1.157 1.133 0.00 1.21999 0.00
    2 -4 -6 2 o 538.761 515.166 180.00 1.21927 0.28
    1 0 9 2 o 10.119 9.650 0.00 1.22523 0.01
    4 1 -4 2 o 202.195 191.216 0.00 1.22189 0.09
    3 -4 -3 1 o 222.639 212.454 0.00 1.21509 0.21
    1 0 -9 1 o 29.416 28.409 180.00 1.22182 0.03
    3 0 7 1 o 1114.139 1061.928 180.00 1.21384 1.13
    1 -1 -9 2 o 268.027 266.612 180.00 1.22334 0.14
    3 5 2 2 o 1.188 1.133 0.00 1.21999 0.00
    4 -2 2 1 o 400.682 382.892 180.00 1.21277 0.35
    3 -4 -3 2 o 220.489 212.454 0.00 1.21509 0.10
    2 -5 2 1 o 273.083 260.374 180.00 1.21560 0.27
    1 0 -9 2 o 30.196 28.409 180.00 1.22182 0.02
    4 3 3 1 o 0.222 0.201 0.00 1.21472 0.00
    3 0 7 2 o 1097.217 1061.928 180.00 1.21384 0.56
    4 -2 2 2 o 395.153 382.892 180.00 1.21277 0.17
    2 -1 8 1 o 52.179 49.876 180.00 1.21320 0.05
    3 2 7 1 o 416.597 405.741 0.00 1.20944 0.43
    2 -5 2 2 o 272.224 260.374 180.00 1.21560 0.14
    4 3 3 2 o 0.214 0.201 0.00 1.21472 0.00
    1 -5 4 1 o 216.610 202.518 180.00 1.21786 0.23
    1 -4 6 1 o 11.156 10.570 180.00 1.21431 0.01
    4 3 -2 1 o 10.599 10.138 180.00 1.21039 0.01
    2 -1 8 2 o 51.517 49.876 180.00 1.21320 0.03
    1 2 9 1 o 17.532 16.505 180.00 1.21337 0.02
    3 2 7 2 o 401.695 405.741 0.00 1.20944 0.21
    0 1 -9 1 o 3.404 3.224 180.00 1.21599 0.00
    2 4 7 1 o 824.963 797.334 0.00 1.20966 0.93
    3 0 -7 1 o 453.396 458.479 0.00 1.20614 0.42
    3 -4 2 1 o 2146.206 2171.715 0.00 1.20541 1.97
    2 -2 -8 1 o 29.089 28.503 0.00 1.20882 0.03
    1 -5 4 2 o 214.295 202.518 180.00 1.21786 0.11
    1 -4 6 2 o 10.848 10.570 180.00 1.21431 0.01
    4 3 -2 2 o 10.031 10.138 180.00 1.21039 0.01
    4 -1 -4 1 o 35.973 36.210 0.00 1.20730 0.03
    3 5 -1 1 o 4.356 4.442 180.00 1.20375 0.00
    1 2 9 2 o 17.253 16.505 180.00 1.21337 0.01
    0 1 -9 2 o 3.432 3.224 180.00 1.21599 0.00
    2 4 7 2 o 785.982 797.334 0.00 1.20966 0.44
    3 0 -7 2 o 451.821 458.479 0.00 1.20614 0.21
    3 -4 2 2 o 2147.766 2171.715 0.00 1.20541 0.98
    2 -2 -8 2 o 28.136 28.503 0.00 1.20882 0.01
    2 -5 -4 1 o 149.621 151.232 180.00 1.20086 0.16
    4 -1 -4 2 o 35.613 36.210 0.00 1.20730 0.02
    3 5 -1 2 o 4.383 4.442 180.00 1.20375 0.00
    1 -6 -1 1 o 630.776 645.608 0.00 1.20673 0.66
    3 4 -4 1 o 290.582 292.899 180.00 1.19988 0.26
    4 -2 -3 1 o 748.167 733.348 180.00 1.19813 0.62
    2 -5 -4 2 o 154.922 151.232 180.00 1.20086 0.08
    1 -6 -1 2 o 628.817 645.608 0.00 1.20673 0.33
    3 4 -4 2 o 303.686 292.899 180.00 1.19988 0.14
    4 -2 -3 2 o 779.143 733.348 180.00 1.19813 0.32
    3 -1 -7 1 o 58.326 55.043 0.00 1.19485 0.05
    4 -1 4 1 o 6.401 5.437 0.00 1.19461 0.01
    3 5 3 1 o 221.736 215.824 180.00 1.19769 0.23
    2 3 8 1 o 772.652 749.030 0.00 1.19742 0.85
    1 -6 -2 1 o 198.377 203.534 180.00 1.19997 0.22
    2 -4 5 1 o 0.118 0.080 180.00 1.19611 0.00
    3 -1 -7 2 o 57.264 55.043 0.00 1.19485 0.02
    1 -5 -6 1 o 67.117 63.317 0.00 1.19522 0.07
    4 -1 4 2 o 5.987 5.437 0.00 1.19461 0.01
    3 5 3 2 o 230.346 215.824 180.00 1.19769 0.12
    2 3 8 2 o 800.724 749.030 0.00 1.19742 0.44
    2 6 1 1 o 406.378 377.107 180.00 1.19415 0.43
    0 4 8 1 o 389.347 374.063 0.00 1.19706 0.45
    1 -6 0 1 o 956.960 988.137 180.00 1.19983 1.03
    1 -6 -2 2 o 211.977 203.534 180.00 1.19997 0.11
    0 6 4 1 o -0.008 0.069 0.00 1.19971 0.00
    1 -6 0 2 o 1032.828 988.137 180.00 1.19983 0.55
    2 3 -7 1 o 79.981 78.436 0.00 1.19030 0.08
    2 5 -4 1 o 106.621 104.447 0.00 1.19018 0.11
    2 -4 5 2 o 0.140 0.080 180.00 1.19611 0.00
    1 6 4 1 o 230.549 218.163 180.00 1.19608 0.27
    0 6 -2 1 o 13.119 12.861 0.00 1.19822 0.01
    1 -5 -6 2 o 66.758 63.317 0.00 1.19522 0.03
    3 -2 6 1 o 49.542 47.449 0.00 1.18854 0.05
    2 6 1 2 o 382.285 377.107 180.00 1.19415 0.20
    4 1 5 1 o 365.494 346.265 0.00 1.18768 0.33
    0 4 8 2 o 405.584 374.063 0.00 1.19706 0.23
    0 6 4 2 o 0.194 0.069 0.00 1.19971 0.00
    2 3 -7 2 o 83.064 78.436 0.00 1.19030 0.04
    1 -2 -9 1 o 21.693 20.130 180.00 1.19376 0.02
    2 5 -4 2 o 111.636 104.447 0.00 1.19018 0.06
    3 1 -7 1 o 10.032 9.306 180.00 1.18719 0.01
    1 6 -2 1 o 0.023 0.013 180.00 1.19354 0.00
    1 6 4 2 o 240.691 218.163 180.00 1.19608 0.14
    0 6 -2 2 o 13.760 12.861 0.00 1.19822 0.01
    3 -2 6 2 o 51.723 47.449 0.00 1.18854 0.02
    2 6 2 1 o 268.463 256.801 0.00 1.18812 0.27
    4 1 5 2 o 378.421 346.265 0.00 1.18768 0.17
    1 -2 -9 2 o 20.249 20.130 180.00 1.19376 0.01
    3 1 -7 2 o 10.353 9.306 180.00 1.18719 0.01
    0 5 -5 1 o 218.526 199.170 0.00 1.19337 0.21
    1 6 -2 2 o 0.013 0.013 180.00 1.19354 0.00
    2 6 0 1 o 114.301 106.690 180.00 1.18694 0.12
    1 1 -9 1 o 416.018 406.709 180.00 1.18955 0.42
    2 6 2 2 o 282.302 256.801 0.00 1.18812 0.14
    0 5 -5 2 o 198.185 199.170 0.00 1.19337 0.10
    1 5 -5 1 o 15.330 13.947 0.00 1.18431 0.01
    2 6 0 2 o 117.472 106.690 180.00 1.18694 0.06
    1 1 -9 2 o 439.700 406.709 180.00 1.18955 0.22
    1 4 8 1 o 161.439 146.128 0.00 1.18624 0.20
    4 2 -4 1 o 733.052 671.682 180.00 1.18311 0.61
    1 -1 9 1 o 69.385 62.682 0.00 1.18481 0.07
    1 5 -5 2 o 14.879 13.947 0.00 1.18431 0.01
    1 4 8 2 o 162.713 146.128 0.00 1.18624 0.10
    4 2 -4 2 o 697.159 671.682 180.00 1.18311 0.29
    3 -4 -4 1 o 423.694 438.396 180.00 1.17676 0.40
    4 0 5 1 o 22.570 23.346 180.00 1.17572 0.02
    1 -1 9 2 o 67.299 62.682 0.00 1.18481 0.04
    4 -2 3 1 o 138.380 143.750 0.00 1.17560 0.11
    4 3 4 1 o 62.997 65.459 180.00 1.17545 0.06
    3 -1 7 1 o 7.886 8.263 180.00 1.17122 0.01
    2 4 -6 1 o 1309.512 1386.577 180.00 1.17425 1.28
    1 -6 -3 1 o 228.017 218.033 0.00 1.18023 0.24
    3 -4 -4 2 o 412.173 438.396 180.00 1.17676 0.19
    4 0 5 2 o 21.983 23.346 180.00 1.17572 0.01
    4 -2 3 2 o 134.491 143.750 0.00 1.17560 0.06
    4 3 4 2 o 60.930 65.459 180.00 1.17545 0.03
    3 5 -2 1 o 23.399 25.145 0.00 1.17237 0.02
    3 -1 7 2 o 8.125 8.263 180.00 1.17122 0.00
    2 4 -6 2 o 1322.196 1386.577 180.00 1.17425 0.64
    0 3 9 1 o 79.786 84.054 180.00 1.17749 0.10
    1 -6 -3 2 o 208.868 218.033 0.00 1.18023 0.11
    1 -6 1 1 o 360.037 347.490 0.00 1.17996 0.36
    2 5 6 1 o 66.869 71.137 0.00 1.17401 0.07
    4 2 5 1 o 798.455 830.167 180.00 1.17072 0.74
    3 5 -2 2 o 24.416 25.145 0.00 1.17237 0.01
    0 3 -8 1 o 153.287 159.012 180.00 1.17549 0.16
    4 0 -5 1 o 162.074 166.065 0.00 1.16905 0.13
    2 2 -8 1 o 401.612 410.480 180.00 1.16888 0.39
    3 -3 5 1 o 995.795 1013.586 0.00 1.16854 0.90
    0 3 9 2 o 79.232 84.054 180.00 1.17749 0.05
    1 -6 1 2 o 332.019 347.490 0.00 1.17996 0.17
    2 -5 3 1 o 63.694 67.354 180.00 1.17137 0.07
    2 5 6 2 o 68.404 71.137 0.00 1.17401 0.03
    4 2 5 2 o 821.652 830.167 180.00 1.17072 0.38
    4 3 -3 1 o 23.501 24.219 180.00 1.16996 0.02
    0 3 -8 2 o 144.648 159.012 180.00 1.17549 0.08
    2 6 3 1 o 1493.312 1538.208 180.00 1.16944 1.56
    4 0 -5 2 o 165.402 166.065 0.00 1.16905 0.07
    2 2 -8 2 o 408.759 410.480 180.00 1.16888 0.20
    3 -3 5 2 o 1007.255 1013.586 0.00 1.16854 0.45
    2 -5 3 2 o 66.162 67.354 180.00 1.17137 0.04
    3 -4 3 1 o 1059.879 1074.031 180.00 1.16450 0.94
    3 -3 -6 1 o 493.929 501.798 180.00 1.16438 0.45
    2 6 -1 1 o 2389.035 2398.187 0.00 1.16720 2.36
    3 5 4 1 o 204.350 208.109 180.00 1.16400 0.22
    4 3 -3 2 o 24.124 24.219 180.00 1.16996 0.01
    0 5 7 1 o 31.439 32.757 0.00 1.16990 0.04
    4 4 1 1 o 1648.068 1652.567 0.00 1.16696 1.48
    3 4 6 1 o 92.295 94.488 180.00 1.16350 0.09
    2 6 3 2 o 1536.683 1538.208 180.00 1.16944 0.80
    3 3 7 1 o 4.634 4.762 0.00 1.16335 0.00
    3 -4 3 2 o 1020.166 1074.031 180.00 1.16450 0.45
    3 -3 -6 2 o 476.243 501.798 180.00 1.16438 0.22
    2 6 -1 2 o 2365.794 2398.187 0.00 1.16720 1.16
    3 5 4 2 o 194.620 208.109 180.00 1.16400 0.10
    0 5 7 2 o 32.703 32.757 0.00 1.16990 0.02
    4 4 0 1 o 799.525 812.606 180.00 1.16409 0.70
    4 4 1 2 o 1625.706 1652.567 0.00 1.16696 0.73
    3 4 6 2 o 88.472 94.488 180.00 1.16350 0.04
    3 3 7 2 o 4.444 4.762 0.00 1.16335 0.00
    4 1 -5 1 o 96.352 103.739 180.00 1.15950 0.08
    4 4 0 2 o 763.104 812.606 180.00 1.16409 0.33
    1 3 9 1 o 122.735 125.463 0.00 1.16363 0.14
    4 -3 0 1 o 91.889 94.749 180.00 1.15756 0.07
    1 5 7 1 o 600.091 616.024 180.00 1.16331 0.66
    4 -3 -1 1 o 26.370 27.100 180.00 1.15703 0.02
    4 -2 -4 1 o 47.199 48.255 180.00 1.15703 0.04
    4 1 -5 2 o 101.908 103.739 180.00 1.15950 0.04
    0 4 -7 1 o 197.638 205.417 0.00 1.16253 0.19
    2 1 9 1 o 11.151 11.263 0.00 1.15608 0.02
    1 3 -8 1 o 4.066 4.314 0.00 1.15896 0.00
    3 -2 -7 1 o 1124.438 1122.609 180.00 1.15572 0.96
    3 3 -6 1 o 12.335 12.285 180.00 1.15560 0.01
    1 3 9 2 o 115.707 125.463 0.00 1.16363 0.07
    4 -3 0 2 o 96.667 94.749 180.00 1.15756 0.04
    1 5 7 2 o 566.368 616.024 180.00 1.16331 0.31
    4 4 2 1 o 57.302 59.011 180.00 1.15751 0.05
    4 -3 -1 2 o 27.920 27.100 180.00 1.15703 0.01
    4 -2 -4 2 o 49.464 48.255 180.00 1.15703 0.02
    2 -5 -5 1 o 240.283 233.291 180.00 1.15386 0.24
    0 4 -7 2 o 188.013 205.417 0.00 1.16253 0.09
    2 1 9 2 o 11.851 11.263 0.00 1.15608 0.01
    1 3 -8 2 o 4.291 4.314 0.00 1.15896 0.00
    3 -2 -7 2 o 1156.905 1122.609 180.00 1.15572 0.49
    3 3 -6 2 o 12.652 12.285 180.00 1.15560 0.01
    4 4 2 2 o 60.779 59.011 180.00 1.15751 0.03
    4 -1 -5 1 o 68.585 66.533 0.00 1.15105 0.05
    2 -5 -5 2 o 240.940 233.291 180.00 1.15386 0.12
    1 -4 -8 1 o 919.180 887.768 180.00 1.15353 0.95
    0 6 5 1 o 5.563 5.415 180.00 1.15520 0.01
    4 -1 -5 2 o 67.162 66.533 0.00 1.15105 0.03
    1 -4 -8 2 o 918.573 887.768 180.00 1.15353 0.47
    1 4 -7 1 o 503.850 490.529 0.00 1.15025 0.50
    2 -3 7 1 o 8.662 8.515 0.00 1.14984 0.01
    2 -3 -8 1 o 712.653 700.626 0.00 1.14677 0.67
    0 2 -9 1 o 971.320 930.025 180.00 1.15239 0.97
    0 6 5 2 o 5.642 5.415 180.00 1.15520 0.00
    1 -6 -4 1 o 319.751 316.991 0.00 1.14934 0.33
    1 6 5 1 o 848.497 812.837 0.00 1.15211 0.87
    4 4 -1 1 o 5.628 5.589 180.00 1.14915 0.00
    4 -3 1 1 o 525.475 524.251 180.00 1.14611 0.41
    0 6 -3 1 o 272.085 261.269 180.00 1.15343 0.28
    2 -2 8 1 o 482.366 497.314 180.00 1.14493 0.48
    4 -3 -2 1 o 184.414 192.308 0.00 1.14457 0.13
    1 4 -7 2 o 502.859 490.529 0.00 1.15025 0.25
    2 0 9 1 o 29.798 31.713 180.00 1.14410 0.03
    2 -3 7 2 o 8.716 8.515 0.00 1.14984 0.00
    2 -3 -8 2 o 652.828 700.626 0.00 1.14677 0.31
    2 -4 -7 1 o 152.691 164.976 0.00 1.14383 0.15
    0 2 -9 2 o 940.277 930.025 180.00 1.15239 0.47
    1 6 5 2 o 816.627 812.837 0.00 1.15211 0.42
    1 -6 -4 2 o 326.039 316.991 0.00 1.14934 0.17
    1 6 -3 1 o 271.962 271.102 180.00 1.14910 0.26
    4 4 -1 2 o 5.680 5.589 180.00 1.14915 0.00
    4 -3 1 2 o 476.488 524.251 180.00 1.14611 0.18
    1 -5 5 1 o 77.685 77.941 180.00 1.14871 0.07
    0 6 -3 2 o 273.816 261.269 180.00 1.15343 0.14
    2 -2 8 2 o 431.362 497.314 180.00 1.14493 0.22
    3 2 -7 1 o 56.637 64.494 0.00 1.14196 0.05
    4 -3 -2 2 o 170.369 192.308 0.00 1.14457 0.06
    2 2 9 1 o 692.907 803.534 180.00 1.14135 0.73
    2 0 9 2 o 27.634 31.713 180.00 1.14410 0.01
    2 -4 -7 2 o 143.290 164.976 0.00 1.14383 0.07
    1 -6 2 1 o 7.392 7.426 0.00 1.14897 0.01
    4 -1 5 1 o 124.764 129.458 180.00 1.13732 0.10
    1 6 -3 2 o 278.123 271.102 180.00 1.14910 0.13
    1 -5 5 2 o 79.096 77.941 180.00 1.14871 0.04
    3 2 -7 2 o 58.210 64.494 0.00 1.14196 0.03
    2 0 -9 1 o -0.013 0.000 180.00 1.13857 0.00
    2 2 9 2 o 734.769 803.534 180.00 1.14135 0.39
    1 -6 2 2 o 7.646 7.426 0.00 1.14897 0.00
    4 -1 5 2 o 132.821 129.458 180.00 1.13732 0.05
    3 1 8 1 o 302.567 290.989 0.00 1.13384 0.28
    2 6 4 1 o 70.642 82.351 0.00 1.13983 0.08
    2 6 -2 1 o 241.818 245.824 180.00 1.13673 0.22
    4 4 3 1 o 20.675 21.002 0.00 1.13660 0.02
    2 -1 -9 1 o 199.449 200.910 180.00 1.13633 0.17
    1 -3 -9 1 o 131.894 150.147 180.00 1.13929 0.14
    2 0 -9 2 o 0.001 0.000 180.00 1.13857 0.00
    3 4 -5 1 o 22.081 21.697 180.00 1.13492 0.02
    1 -3 8 1 o 6.595 7.833 0.00 1.14008 0.01
    3 1 8 2 o 302.315 290.989 0.00 1.13384 0.14
    2 6 4 2 o 80.234 82.351 0.00 1.13983 0.04
    2 6 -2 2 o 255.691 245.824 180.00 1.13673 0.12
    4 4 3 2 o 22.090 21.002 0.00 1.13660 0.01
    3 -4 -5 1 o 8.835 8.493 180.00 1.13036 0.01
    1 -3 -9 2 o 148.525 150.147 180.00 1.13929 0.08
    2 -1 -9 2 o 211.021 200.910 180.00 1.13633 0.09
    4 -2 4 1 o 1532.378 1462.598 180.00 1.13016 1.21
    3 4 -5 2 o 22.842 21.697 180.00 1.13492 0.01
    3 5 -3 1 o 118.916 112.793 180.00 1.13179 0.11
    1 -3 8 2 o 7.569 7.833 0.00 1.14008 0.00
    3 -4 -5 2 o 9.006 8.493 180.00 1.13036 0.00
    0 1 10 1 o 132.970 133.162 0.00 1.13618 0.13
    4 -2 4 2 o 1562.239 1462.598 180.00 1.13016 0.61
    1 2 -9 1 o 10.344 9.236 0.00 1.13321 0.01
    3 5 -3 2 o 120.680 112.793 180.00 1.13179 0.06
    4 3 5 1 o 174.042 161.683 0.00 1.12832 0.17
    0 1 10 2 o 143.807 133.162 0.00 1.13618 0.07
    1 2 -9 2 o 9.768 9.236 0.00 1.13321 0.01
    4 1 6 1 o 221.254 212.425 0.00 1.12392 0.19
    4 -3 2 1 o 55.778 53.201 0.00 1.12370 0.05
    4 3 5 2 o 170.914 161.683 0.00 1.12832 0.08
    2 4 8 1 o 60.424 57.488 180.00 1.12516 0.07
    2 5 -5 1 o 10.755 10.356 180.00 1.12494 0.01
    3 2 8 1 o 32.075 31.051 180.00 1.12137 0.03
    4 -3 -3 1 o 795.574 773.596 0.00 1.12129 0.59
    4 2 -5 1 o 103.883 99.696 0.00 1.12431 0.08
    4 1 6 2 o 218.268 212.425 0.00 1.12392 0.09
    3 0 8 1 o 854.474 831.924 0.00 1.12110 0.78
    0 0 10 1 o 137.906 128.958 0.00 1.12962 0.14
    4 -3 2 2 o 54.794 53.201 0.00 1.12370 0.02
    4 4 -2 1 o 366.741 351.649 180.00 1.12350 0.30
    1 -5 -7 1 o 14.760 13.595 0.00 1.12595 0.02
    2 4 8 2 o 60.313 57.488 180.00 1.12516 0.03
    2 5 -5 2 o 10.715 10.356 180.00 1.12494 0.00
    4 3 -4 1 o 14.635 14.103 0.00 1.12209 0.01
    3 5 5 1 o 235.161 227.453 180.00 1.12177 0.21
    3 2 8 2 o 32.455 31.051 180.00 1.12137 0.02
    4 -3 -3 2 o 805.304 773.596 0.00 1.12129 0.30
    4 2 -5 2 o 102.897 99.696 0.00 1.12431 0.04
    3 0 8 2 o 869.216 831.924 0.00 1.12110 0.40
    0 0 10 2 o 140.773 128.958 0.00 1.12962 0.07
    4 4 -2 2 o 359.234 351.649 180.00 1.12350 0.15
    1 -5 -7 2 o 14.436 13.595 0.00 1.12595 0.01
    4 3 -4 2 o 14.454 14.103 0.00 1.12209 0.01
    1 -4 7 1 o 717.865 691.792 180.00 1.12474 0.68
    3 5 5 2 o 234.355 227.453 180.00 1.12177 0.11
    2 -4 6 1 o 1261.929 1226.822 180.00 1.12126 1.15
    3 -5 -1 1 o 8.391 8.304 180.00 1.11498 0.01
    2 -5 4 1 o 7.813 7.658 0.00 1.12045 0.01
    3 0 -8 1 o 587.306 589.911 180.00 1.11417 0.51
    1 -2 9 1 o 275.642 262.968 180.00 1.12241 0.27
    1 -2 9 2 o 266.003 262.968 180.00 1.12241 0.13
    1 -4 7 2 o 721.310 691.792 180.00 1.12474 0.34
    3 -4 4 1 o 9.742 9.387 0.00 1.11643 0.01
    2 -4 6 2 o 1288.111 1226.822 180.00 1.12126 0.59
    2 1 -9 1 o 82.650 81.221 180.00 1.11556 0.08
    3 -5 -1 2 o 7.791 8.304 180.00 1.11498 0.00
    4 0 6 1 o 196.562 209.927 180.00 1.11194 0.17
    2 -5 4 2 o 8.369 7.658 0.00 1.12045 0.00
    1 1 10 1 o 190.126 175.715 0.00 1.11725 0.20
    3 0 -8 2 o 551.797 589.911 180.00 1.11417 0.24
    4 2 6 1 o 10.733 11.378 0.00 1.11134 0.01
    3 -4 4 2 o 9.177 9.387 0.00 1.11643 0.00
    2 1 -9 2 o 76.056 81.221 180.00 1.11556 0.04
    4 0 6 2 o 199.180 209.927 180.00 1.11194 0.09
    0 2 10 1 o 68.893 63.008 180.00 1.11746 0.07
    4 -2 -5 1 o 668.028 701.991 180.00 1.10905 0.50
    3 -5 0 2 o 87.670 92.622 180.00 1.11164 0.04
    1 1 10 2 o 180.010 175.715 0.00 1.11725 0.10
    3 -5 0 1 o 85.871 92.622 180.00 1.11164 0.08
    4 2 6 2 o 10.866 11.378 0.00 1.11134 0.00
    0 5 -6 1 o 8.211 7.276 180.00 1.11686 0.01
    3 -2 7 1 o 1303.499 1374.259 180.00 1.10805 1.12
    3 -5 -2 1 o 19.735 21.018 0.00 1.10755 0.02
    3 -1 -8 1 o 41.043 43.534 180.00 1.10705 0.03
    0 2 10 2 o 64.920 63.008 180.00 1.11746 0.03
    4 -2 -5 2 o 654.585 701.991 180.00 1.10905 0.24
    2 -2 -9 1 o 939.223 987.404 180.00 1.10929 0.86
    0 5 -6 2 o 7.515 7.276 180.00 1.11686 0.01
    2 5 7 1 o 0.156 0.324 180.00 1.10858 0.00
    3 -2 7 2 o 1279.893 1374.259 180.00 1.10805 0.55
    2 -6 -1 1 o 157.239 166.234 180.00 1.10784 0.15
    3 -5 -2 2 o 19.382 21.018 0.00 1.10755 0.01
    2 -1 9 1 o 117.460 124.196 180.00 1.10778 0.11
    3 -1 -8 2 o 40.427 43.534 180.00 1.10705 0.02
    1 -6 -5 1 o 479.625 504.586 180.00 1.10989 0.45
    2 -2 -9 2 o 918.786 987.404 180.00 1.10929 0.42
    1 5 -6 1 o 527.108 551.832 180.00 1.10928 0.46
    4 4 4 1 o 104.859 112.512 0.00 1.10603 0.09
    2 5 7 2 o 0.067 0.324 180.00 1.10858 0.00
    1 -1 -10 1 o 690.034 726.064 180.00 1.10794 0.67
    4 0 -6 1 o 235.357 253.178 180.00 1.10517 0.18
    2 -6 -1 2 o 154.326 166.234 180.00 1.10784 0.07
    1 0 10 1 o 315.344 333.252 180.00 1.10782 0.33
    2 -1 9 2 o 115.379 124.196 180.00 1.10778 0.05
    1 -6 -5 2 o 472.161 504.586 180.00 1.10989 0.22
    1 -6 3 1 o 216.742 227.061 180.00 1.10944 0.19
    1 5 -6 2 o 513.473 551.832 180.00 1.10928 0.22
    3 -3 6 1 o 0.457 0.498 0.00 1.10036 0.00
    4 4 4 2 o 102.506 112.512 0.00 1.10603 0.04
    2 3 9 1 o 130.070 144.304 0.00 1.10279 0.14
    1 -1 -10 2 o 678.074 726.064 180.00 1.10794 0.33
    2 -6 -2 1 o 172.308 188.594 0.00 1.10247 0.15
    4 0 -6 2 o 231.324 253.178 180.00 1.10517 0.09
    1 0 10 2 o 310.296 333.252 180.00 1.10782 0.16
    1 0 -10 1 o 122.121 131.738 0.00 1.10501 0.13
    1 -6 3 2 o 209.094 227.061 180.00 1.10944 0.09
    2 -5 -6 1 o 89.770 97.861 0.00 1.10136 0.08
    3 4 7 1 o 3.534 3.819 180.00 1.09810 0.00
    3 -5 1 1 o 6.749 7.218 180.00 1.09781 0.01
    3 -3 6 2 o 0.467 0.498 0.00 1.10036 0.00
    3 1 -8 1 o 61.498 66.531 0.00 1.09741 0.06
    2 3 9 2 o 129.918 144.304 0.00 1.10279 0.07
    2 -6 0 1 o 0.720 0.823 180.00 1.10264 0.00
    1 2 10 1 o 744.235 822.470 180.00 1.10258 0.76
    2 -6 -2 2 o 172.568 188.594 0.00 1.10247 0.08
    1 0 -10 2 o 118.933 131.738 0.00 1.10501 0.06
    0 6 6 1 o 505.952 545.697 180.00 1.10459 0.50
    3 -3 -7 1 o 74.988 79.234 180.00 1.09626 0.06
    2 6 5 1 o 24.248 26.549 180.00 1.10173 0.02
    0 4 9 1 o 246.237 270.507 0.00 1.10402 0.25
    2 -5 -6 2 o 91.808 97.861 0.00 1.10136 0.04
    3 4 7 2 o 3.650 3.819 180.00 1.09810 0.00
    2 6 -3 1 o 628.108 672.250 0.00 1.09800 0.57
    3 -5 1 2 o 7.014 7.218 180.00 1.09781 0.00
    3 1 -8 2 o 65.294 66.531 0.00 1.09741 0.03
    2 -6 0 2 o 0.718 0.823 180.00 1.10264 0.00
    1 2 10 2 o 739.316 822.470 180.00 1.10258 0.37
    1 6 6 1 o 49.799 55.013 180.00 1.10203 0.06
    0 6 6 2 o 499.410 545.697 180.00 1.10459 0.25
    2 3 -8 1 o 139.203 148.073 180.00 1.09648 0.11
    3 -3 -7 2 o 79.857 79.234 180.00 1.09626 0.03
    2 6 5 2 o 24.793 26.549 180.00 1.10173 0.01
    0 4 9 2 o 246.007 270.507 0.00 1.10402 0.12
    1 6 -4 1 o 159.436 170.125 180.00 1.09873 0.16
    5 1 0 1 o 24.819 27.378 0.00 1.10110 0.02
    4 1 -6 1 o 393.742 408.222 180.00 1.09534 0.29
    0 6 -4 1 o 251.307 279.798 0.00 1.10265 0.24
    2 6 -3 2 o 647.204 672.250 0.00 1.09800 0.29
    4 -3 3 1 o 325.647 321.948 0.00 1.09220 0.24
    4 -1 -6 1 o 57.186 56.488 0.00 1.09165 0.04
    1 6 6 2 o 50.492 55.013 180.00 1.10203 0.03
    0 1 -10 1 o 167.636 178.279 0.00 1.09906 0.15
    2 3 -8 2 o 149.426 148.073 180.00 1.09648 0.06
    1 6 -4 2 o 157.648 170.125 180.00 1.09873 0.08
    5 1 0 2 o 25.926 27.378 0.00 1.10110 0.01
    5 1 1 1 o 17.236 18.308 180.00 1.09834 0.01
    1 4 9 1 o 361.931 383.949 180.00 1.09565 0.37
    3 -5 -3 1 o 629.682 608.864 0.00 1.08997 0.51
    0 6 -4 2 o 246.120 279.798 0.00 1.10265 0.12
    4 1 -6 2 o 413.377 408.222 180.00 1.09534 0.15
    4 -3 3 2 o 335.255 321.948 0.00 1.09220 0.12
    2 4 -7 1 o 271.980 268.971 0.00 1.09228 0.23
    5 0 0 1 o 165.953 179.590 0.00 1.09719 0.11
    4 -3 -4 1 o 2.843 2.716 0.00 1.08910 0.00
    4 -1 -6 2 o 59.315 56.488 0.00 1.09165 0.02
    0 5 8 1 o 276.061 275.500 180.00 1.09443 0.28
    3 6 1 1 o 241.967 239.906 0.00 1.09172 0.21
    0 1 -10 2 o 164.590 178.279 0.00 1.09906 0.08
    5 1 1 2 o 17.192 18.308 180.00 1.09834 0.01
    1 4 9 2 o 392.376 383.949 180.00 1.09565 0.20
    3 -5 -3 2 o 658.687 608.864 0.00 1.08997 0.26
    5 0 1 1 o 32.928 32.423 0.00 1.09272 0.02
    2 4 -7 2 o 280.019 268.971 0.00 1.09228 0.12
    5 0 0 2 o 179.679 179.590 0.00 1.09719 0.06
    4 -3 -4 2 o 2.996 2.716 0.00 1.08910 0.00
    4 4 -3 1 o 960.629 917.159 180.00 1.08922 0.75
    0 5 8 2 o 276.507 275.500 180.00 1.09443 0.14
    3 6 1 2 o 251.892 239.906 0.00 1.09172 0.11
    3 3 8 1 o 55.176 48.519 0.00 1.08604 0.06
    5 1 -1 1 o 120.689 116.001 180.00 1.09348 0.09
    3 -1 8 1 o 0.958 0.419 180.00 1.08555 0.00
    3 5 -4 1 o 227.403 198.082 180.00 1.08501 0.19
    5 0 1 2 o 33.460 32.423 0.00 1.09272 0.01
    3 6 2 1 o 45.564 41.463 180.00 1.08724 0.05
    2 -6 -3 1 o 1554.637 1420.548 180.00 1.08697 1.37
    1 5 8 1 o 834.084 794.786 180.00 1.08916 0.82
    4 4 -3 2 o 1014.850 917.159 180.00 1.08922 0.40
    5 0 -1 1 o 127.676 126.830 0.00 1.09137 0.10
    3 3 8 2 o 57.191 48.519 0.00 1.08604 0.03
    3 6 0 1 o 356.782 316.355 180.00 1.08608 0.33
    5 1 -1 2 o 118.032 116.001 180.00 1.09348 0.05
    3 -1 8 2 o 0.988 0.419 180.00 1.08555 0.00
    3 5 -4 2 o 221.655 198.082 180.00 1.08501 0.09
    1 -2 -10 1 o 179.719 165.745 0.00 1.08753 0.18
    2 -6 1 1 o 447.733 411.682 0.00 1.08729 0.40
    3 6 2 2 o 49.495 41.463 180.00 1.08724 0.02
    2 -6 -3 2 o 1661.852 1420.548 180.00 1.08697 0.73
    1 5 8 2 o 884.174 794.786 180.00 1.08916 0.43
    5 0 -1 2 o 134.639 126.830 0.00 1.09137 0.05
    4 -1 6 1 o 227.780 227.789 0.00 1.07762 0.18
    3 6 0 2 o 371.594 316.355 180.00 1.08608 0.17
    5 1 2 1 o 6.816 5.732 0.00 1.08545 0.01
    4 -2 5 1 o 29.850 28.231 0.00 1.07962 0.02
    1 -2 -10 2 o 196.553 165.745 0.00 1.08753 0.10
    2 -6 1 2 o 485.660 411.682 0.00 1.08729 0.21
    3 -4 -6 1 o 223.322 213.893 0.00 1.07906 0.19
    3 3 -7 1 o 17.008 16.486 180.00 1.07876 0.01
    4 -1 6 2 o 218.420 227.789 0.00 1.07762 0.09
    5 1 2 2 o 6.880 5.732 0.00 1.08545 0.00
    3 -2 -8 1 o 91.117 91.804 180.00 1.07737 0.07
    4 -2 5 2 o 27.763 28.231 0.00 1.07962 0.01
    4 3 6 1 o 72.462 74.505 0.00 1.07653 0.06
    3 -4 -6 2 o 207.826 213.893 0.00 1.07906 0.09
    1 7 1 1 o 19.888 16.558 0.00 1.08384 0.02
    3 3 -7 2 o 15.957 16.486 180.00 1.07876 0.01
    3 -2 -8 2 o 87.876 91.804 180.00 1.07737 0.03
    3 -5 2 1 o 44.782 47.381 180.00 1.07462 0.04
    5 2 0 1 o 1419.614 1289.212 180.00 1.08205 0.99
    0 7 1 1 o 124.775 102.833 180.00 1.08393 0.11
    1 1 -10 1 o 327.954 309.084 180.00 1.07929 0.30
    3 5 6 1 o 61.203 64.071 180.00 1.07399 0.06
    4 3 6 2 o 71.738 74.505 0.00 1.07653 0.03
    1 7 1 2 o 17.490 16.558 0.00 1.08384 0.01
    5 2 1 1 o 1015.985 957.414 0.00 1.08111 0.74
    1 7 2 1 o 329.043 309.743 180.00 1.08087 0.32
    0 7 2 1 o 142.794 134.730 180.00 1.08083 0.14
    5 0 2 1 o 298.015 292.585 180.00 1.07835 0.20
    5 0 2 2 o 277.215 292.585 180.00 1.07835 0.09
    1 -5 6 1 o 12.295 11.466 0.00 1.08012 0.01
    3 -5 2 2 o 47.117 47.381 180.00 1.07462 0.02
    5 2 0 2 o 1384.811 1289.212 180.00 1.08205 0.48
    0 7 1 2 o 107.784 102.833 180.00 1.08393 0.05
    1 1 -10 2 o 297.417 309.084 180.00 1.07929 0.14
    3 5 6 2 o 64.987 64.071 180.00 1.07399 0.03
    2 -4 -8 1 o 217.294 212.188 180.00 1.07110 0.20
    5 2 1 2 o 976.691 957.414 0.00 1.08111 0.35
    1 -1 10 1 o 189.843 200.782 0.00 1.07601 0.18
    3 6 -1 1 o 1.715 1.663 180.00 1.07076 0.00
    1 7 2 2 o 311.740 309.743 180.00 1.08087 0.15
    0 7 2 2 o 135.011 134.730 180.00 1.08083 0.07
    5 0 -2 1 o 1.432 1.508 0.00 1.07576 0.00
    3 6 3 1 o 350.379 362.135 0.00 1.07300 0.32
    1 -5 6 2 o 11.242 11.466 0.00 1.08012 0.00
    4 3 -5 1 o 0.004 0.004 0.00 1.06992 0.00
    3 4 -6 1 o 283.051 266.468 0.00 1.06976 0.23
    0 3 10 1 o 124.451 128.526 180.00 1.07697 0.11
    1 7 0 1 o 0.721 0.867 180.00 1.07691 0.00
    2 2 -9 1 o 201.102 199.755 0.00 1.07158 0.19
    4 5 1 1 o 0.130 0.092 180.00 1.07138 0.00
    5 1 -2 1 o 26.159 27.623 180.00 1.07612 0.02
    2 -4 -8 2 o 231.195 212.188 180.00 1.07110 0.11
    5 -1 0 1 o 2.363 2.278 180.00 1.07103 0.00
    1 -1 10 2 o 192.054 200.782 0.00 1.07601 0.09
    4 4 5 1 o 352.097 322.910 180.00 1.06811 0.31
    3 6 -1 2 o 1.792 1.663 180.00 1.07076 0.00
    5 0 -2 2 o 1.457 1.508 0.00 1.07576 0.00
    0 3 -9 1 o 617.189 664.590 0.00 1.07526 0.56
    3 6 3 2 o 380.624 362.135 0.00 1.07300 0.17
    0 7 0 1 o 494.889 513.537 180.00 1.07713 0.45
    4 3 -5 2 o 0.004 0.004 0.00 1.06992 0.00
    3 4 -6 2 o 285.122 266.468 0.00 1.06976 0.11
    0 3 10 2 o 120.957 128.526 180.00 1.07697 0.06
    1 7 0 2 o 0.622 0.867 180.00 1.07691 0.00
    2 2 -9 2 o 217.720 199.755 0.00 1.07158 0.10
    4 5 1 2 o 0.380 0.092 180.00 1.07138 0.00
    5 1 -2 2 o 26.355 27.623 180.00 1.07612 0.01
    0 4 -8 1 o 0.626 0.656 180.00 1.07327 0.00
    5 2 -1 1 o 785.298 824.481 0.00 1.07317 0.57
    5 -1 0 2 o 2.592 2.278 180.00 1.07103 0.00
    4 4 5 2 o 333.116 322.910 180.00 1.06811 0.15
    5 2 2 1 o 53.624 50.560 180.00 1.07043 0.05
    0 3 -9 2 o 641.379 664.590 0.00 1.07526 0.29
    0 7 0 2 o 474.037 513.537 180.00 1.07713 0.21
    4 5 0 1 o 0.599 0.495 0.00 1.06753 0.00
    1 -4 -9 1 o 573.500 530.082 0.00 1.06947 0.55
    3 -4 5 1 o 25.231 24.859 0.00 1.06428 0.02
    4 2 -6 1 o 7.822 7.595 0.00 1.06392 0.01
    3 -5 -4 1 o 51.758 50.471 0.00 1.06365 0.05
    0 4 -8 2 o 0.684 0.656 180.00 1.07327 0.00
    5 2 -1 2 o 866.100 824.481 0.00 1.07317 0.31
    4 5 2 1 o 396.668 384.492 180.00 1.06566 0.32
    4 1 7 1 o 80.844 77.599 180.00 1.05998 0.07
    5 2 2 2 o 56.291 50.560 180.00 1.07043 0.02
    5 -1 1 1 o 175.912 171.870 0.00 1.06527 0.12
    2 -3 8 1 o 187.991 184.421 0.00 1.06511 0.17
    4 5 0 2 o 0.515 0.495 0.00 1.06753 0.00
    4 -4 -1 1 o 268.947 259.583 0.00 1.06225 0.21
    5 -1 -1 1 o 7.748 7.044 180.00 1.06724 0.01
    1 -4 -9 2 o 569.115 530.082 0.00 1.06947 0.27
    3 -4 5 2 o 25.753 24.859 0.00 1.06428 0.01
    1 3 10 1 o 2.843 2.635 0.00 1.06646 0.00
    4 2 -6 2 o 8.100 7.595 0.00 1.06392 0.00
    4 -4 0 1 o 504.448 485.538 180.00 1.06107 0.37
    3 -5 -4 2 o 52.863 50.471 0.00 1.06365 0.03
    2 -5 5 1 o 5.538 5.326 180.00 1.06602 0.00
    1 7 3 1 o 20.108 17.723 0.00 1.06824 0.02
    5 1 3 1 o 489.988 482.120 0.00 1.06344 0.36
    0 7 3 1 o 296.190 267.832 180.00 1.06808 0.28
    4 5 2 2 o 393.105 384.492 180.00 1.06566 0.16
    4 1 7 2 o 82.400 77.599 180.00 1.05998 0.04
    5 -1 1 2 o 177.118 171.870 0.00 1.06527 0.06
    2 -6 -4 1 o 2.455 2.345 180.00 1.06257 0.00
    2 5 -6 1 o 242.454 233.649 0.00 1.05993 0.21
    2 -3 8 2 o 190.424 184.421 0.00 1.06511 0.09
    3 2 -8 1 o 469.464 452.797 180.00 1.05981 0.38
    2 -3 -9 1 o 318.653 308.174 0.00 1.06235 0.29
    4 -4 -1 2 o 269.858 259.583 0.00 1.06225 0.11
    1 -6 -6 1 o 217.261 215.124 0.00 1.06465 0.21
    5 -1 -1 2 o 7.132 7.044 180.00 1.06724 0.00
    1 3 10 2 o 2.661 2.635 0.00 1.06646 0.00
    4 -4 0 2 o 504.865 485.538 180.00 1.06107 0.18
    1 4 -8 1 o 49.621 48.840 180.00 1.06346 0.04
    1 7 3 2 o 18.274 17.723 0.00 1.06824 0.01
    2 -5 5 2 o 5.407 5.326 180.00 1.06602 0.00
    5 1 3 2 o 502.668 482.120 0.00 1.06344 0.18
    0 7 3 2 o 272.514 267.832 180.00 1.06808 0.13
    2 -6 2 1 o 140.596 137.614 180.00 1.06302 0.12
    1 3 -9 1 o 354.903 343.191 180.00 1.06244 0.32
    2 -6 -4 2 o 2.480 2.345 180.00 1.06257 0.00
    2 5 -6 2 o 247.853 233.649 0.00 1.05993 0.11
    4 -2 -6 1 o 17.369 16.404 180.00 1.05719 0.01
    3 2 -8 2 o 480.251 452.797 180.00 1.05981 0.19
    2 -3 -9 2 o 319.789 308.174 0.00 1.06235 0.15
    1 -6 -6 2 o 223.714 215.124 0.00 1.06465 0.11
    1 -6 4 1 o 646.204 647.626 0.00 1.06416 0.58
    4 -3 4 1 o 0.437 0.292 0.00 1.05392 0.00
    1 4 -8 2 o 50.978 48.840 180.00 1.06346 0.02
    1 7 -1 1 o 36.167 34.749 0.00 1.06063 0.03
    1 -5 -8 1 o 193.580 186.271 0.00 1.05807 0.18
    2 -6 2 2 o 143.057 137.614 180.00 1.06302 0.06
    2 6 6 1 o 86.329 82.553 0.00 1.05782 0.09
    2 1 10 1 o 52.126 49.729 0.00 1.05760 0.05
    1 3 -9 2 o 355.869 343.191 180.00 1.06244 0.16
    4 -2 -6 2 o 17.622 16.404 180.00 1.05719 0.01
    4 5 -1 1 o 113.904 105.213 0.00 1.05441 0.09
    1 -6 4 2 o 680.010 647.626 0.00 1.06416 0.31
    4 -4 -2 2 o 38.776 35.992 0.00 1.05413 0.01
    4 -4 -2 1 o 38.626 35.992 0.00 1.05413 0.03
    4 -3 4 2 o 0.446 0.292 0.00 1.05392 0.00
    4 2 7 1 o 454.594 420.983 0.00 1.05095 0.38
    4 -3 -5 1 o 56.950 53.344 180.00 1.05034 0.04
    1 7 -1 2 o 35.765 34.749 0.00 1.06063 0.01
    1 -5 -8 2 o 200.456 186.271 0.00 1.05807 0.09
    5 0 3 1 o 493.431 457.343 180.00 1.05520 0.36
    2 6 6 2 o 89.225 82.553 0.00 1.05782 0.04
    2 1 10 2 o 53.342 49.729 0.00 1.05760 0.02
    3 1 9 1 o 35.749 33.635 180.00 1.04956 0.03
    0 7 -1 1 o 471.029 446.459 0.00 1.06097 0.44
    4 5 -1 2 o 114.618 105.213 0.00 1.05441 0.05
    5 -1 -2 1 o 10.528 9.829 0.00 1.05418 0.01
    4 0 7 1 o 319.256 306.403 0.00 1.04837 0.27
    2 6 -4 1 o 77.569 71.498 180.00 1.05368 0.07
    4 2 7 2 o 437.639 420.983 0.00 1.05095 0.18
    2 -2 9 1 o 323.999 299.805 0.00 1.05352 0.29
    4 5 3 1 o 160.873 147.384 180.00 1.05081 0.14
    4 -4 1 1 o 18.229 17.057 180.00 1.05068 0.01
    4 -3 -5 2 o 54.536 53.344 180.00 1.05034 0.02
    5 0 3 2 o 496.164 457.343 180.00 1.05520 0.18
    3 1 9 2 o 33.769 33.635 180.00 1.04956 0.01
    0 7 -1 2 o 454.965 446.459 0.00 1.06097 0.21
    5 -1 -2 2 o 10.594 9.829 0.00 1.05418 0.00
    4 4 -4 1 o 1719.053 1638.814 0.00 1.04874 1.31
    2 6 -4 2 o 78.172 71.498 180.00 1.05368 0.04
    4 0 7 2 o 301.348 306.403 0.00 1.04837 0.13
    2 -2 9 2 o 326.296 299.805 0.00 1.05352 0.15
    5 2 3 1 o 2.480 2.284 0.00 1.05085 0.00
    4 5 3 2 o 153.515 147.384 180.00 1.05081 0.07
    5 2 -2 1 o 176.776 164.811 0.00 1.05518 0.12
    4 -4 1 2 o 17.555 17.057 180.00 1.05068 0.01
    5 -1 2 1 o 20.427 18.953 0.00 1.05039 0.01
    5 2 -2 2 o 178.489 164.811 0.00 1.05518 0.06
    3 6 4 1 o 8.105 7.237 0.00 1.05012 0.01
    2 -4 7 1 o 99.988 93.441 0.00 1.04973 0.08
    3 6 -2 1 o 10.869 10.845 180.00 1.04697 0.01
    5 0 -3 1 o 8.598 7.900 180.00 1.05157 0.01
    2 -5 -7 1 o 6.587 6.661 0.00 1.04633 0.01
    4 4 -4 2 o 1616.196 1638.814 0.00 1.04874 0.62
    0 6 7 1 o 225.235 205.486 180.00 1.05088 0.22
    5 2 3 2 o 2.377 2.284 0.00 1.05085 0.00
    5 1 -3 1 o 202.991 186.884 180.00 1.05035 0.13
    2 2 10 1 o 321.008 312.279 0.00 1.04782 0.30
    5 -1 2 2 o 19.443 18.953 0.00 1.05039 0.01
    0 2 -10 1 o 0.292 0.274 180.00 1.04988 0.00
    3 6 4 2 o 7.436 7.237 0.00 1.05012 0.01
    2 -4 7 2 o 93.830 93.441 0.00 1.04973 0.04
    2 4 9 1 o 401.887 400.332 180.00 1.04710 0.38
    3 6 -2 2 o 10.445 10.845 180.00 1.04697 0.00
    2 0 10 1 o 500.586 501.324 180.00 1.04688 0.45
    5 0 -3 2 o 8.350 7.900 180.00 1.05157 0.00
    1 6 7 1 o 867.271 820.122 0.00 1.04880 0.85
    3 2 9 1 o 22.737 22.670 0.00 1.04114 0.02
    3 -5 3 1 o 2.970 3.262 0.00 1.04382 0.00
    2 -5 -7 2 o 6.358 6.661 0.00 1.04633 0.00
    0 6 7 2 o 214.945 205.486 180.00 1.05088 0.10
    1 -3 9 1 o 5.107 4.694 0.00 1.04808 0.01
    5 1 -3 2 o 191.757 186.884 180.00 1.05035 0.06
    2 2 10 2 o 303.055 312.279 0.00 1.04782 0.14
    1 -3 -10 1 o 0.944 0.918 180.00 1.04739 0.00
    0 2 -10 2 o 0.276 0.274 180.00 1.04988 0.00
    1 7 4 1 o 21.370 21.560 0.00 1.04694 0.02
    2 4 9 2 o 383.692 400.332 180.00 1.04710 0.18
    0 6 -5 1 o 6.147 5.720 0.00 1.04888 0.01
    2 0 10 2 o 479.961 501.324 180.00 1.04688 0.21
    4 0 -7 1 o 153.293 154.805 0.00 1.04176 0.12
    2 5 8 1 o 94.972 100.469 0.00 1.04397 0.10
    1 6 7 2 o 801.562 820.122 0.00 1.04880 0.39
    2 7 1 1 o 19.858 20.995 0.00 1.04377 0.02
    3 2 9 2 o 23.424 22.670 0.00 1.04114 0.01
    3 -5 3 2 o 3.275 3.262 0.00 1.04382 0.00
    1 -3 9 2 o 4.389 4.694 0.00 1.04808 0.00
    3 0 9 1 o 28.214 27.257 0.00 1.03794 0.02
    1 6 -5 1 o 484.241 499.023 0.00 1.04538 0.43
    1 -3 -10 2 o 0.839 0.918 180.00 1.04739 0.00
    4 -4 -3 1 o 90.258 87.509 0.00 1.03734 0.06
    0 7 4 1 o 198.676 202.567 0.00 1.04667 0.19
    2 0 -10 1 o 125.791 128.612 180.00 1.04217 0.11
    1 7 4 2 o 20.394 21.560 0.00 1.04694 0.01
    2 -1 -10 1 o 19.275 19.598 180.00 1.04195 0.02
    0 6 -5 2 o 5.526 5.720 0.00 1.04888 0.00
    5 3 1 1 o 75.511 80.569 180.00 1.04405 0.06
    1 -7 -1 1 o 339.687 361.220 0.00 1.04403 0.29
    4 0 -7 2 o 157.934 154.805 0.00 1.04176 0.06
    2 5 8 2 o 100.544 100.469 0.00 1.04397 0.05
    2 7 2 1 o 259.953 258.317 0.00 1.04124 0.24
    2 7 1 2 o 21.128 20.995 0.00 1.04377 0.01
    1 -4 8 1 o 144.890 155.227 0.00 1.04344 0.13
    5 3 0 1 o 753.088 808.581 180.00 1.04338 0.54
    1 6 -5 2 o 472.899 499.023 0.00 1.04538 0.21
    3 0 9 2 o 27.884 27.257 0.00 1.03794 0.01
    0 5 -7 1 o 193.759 204.420 180.00 1.04436 0.17
    4 -4 -3 2 o 90.569 87.509 0.00 1.03734 0.03
    0 7 4 2 o 190.237 202.567 0.00 1.04667 0.09
    2 0 -10 2 o 130.049 128.612 180.00 1.04217 0.06
    2 -1 -10 2 o 19.878 19.598 180.00 1.04195 0.01
    5 3 1 2 o 80.815 80.569 180.00 1.04405 0.03
    1 -7 -1 2 o 363.108 361.220 0.00 1.04403 0.16
    1 -7 -2 1 o 24.051 23.773 0.00 1.04114 0.02
    2 7 2 2 o 267.719 258.317 0.00 1.04124 0.12
    1 -4 8 2 o 157.188 155.227 0.00 1.04344 0.07
    5 3 0 2 o 819.862 808.581 180.00 1.04338 0.29
    3 -2 8 1 o 242.465 231.281 0.00 1.03322 0.21
    1 5 -7 1 o 274.889 260.532 180.00 1.03804 0.25
    2 7 0 1 o 52.164 49.896 180.00 1.03746 0.04
    0 5 -7 2 o 202.996 204.420 180.00 1.04436 0.09
    3 5 -5 1 o 3.517 3.374 0.00 1.03479 0.00
    4 -4 2 1 o 268.773 260.815 180.00 1.03187 0.20
    3 -3 7 1 o 19.090 18.197 0.00 1.03410 0.02
    5 1 4 1 o 62.722 59.462 180.00 1.03395 0.05
    1 -7 -2 2 o 25.001 23.773 0.00 1.04114 0.01
    3 4 8 1 o 364.241 345.378 180.00 1.03385 0.35
    3 -2 8 2 o 234.531 231.281 0.00 1.03322 0.10
    3 -5 -5 1 o 72.139 71.198 180.00 1.03047 0.06
    1 5 -7 2 o 264.481 260.532 180.00 1.03804 0.12
    4 5 -2 1 o 286.851 274.383 0.00 1.03302 0.22
    3 -3 -8 1 o 2.957 2.900 180.00 1.03017 0.00
    2 7 0 2 o 51.710 49.896 180.00 1.03746 0.02
    3 5 -5 2 o 3.502 3.374 0.00 1.03479 0.00
    4 1 -7 1 o 16.578 16.001 180.00 1.03205 0.01
    4 -4 2 2 o 264.249 260.815 180.00 1.03187 0.10
    4 -1 -7 2 o 287.349 283.613 180.00 1.03187 0.11
    4 -1 -7 1 o 291.995 283.613 180.00 1.03187 0.22
    3 0 -9 1 o 0.658 0.643 180.00 1.03175 0.00
    1 7 -2 1 o 39.669 39.985 0.00 1.03624 0.04
    3 -3 7 2 o 18.625 18.197 0.00 1.03410 0.01
    5 1 4 2 o 60.735 59.462 180.00 1.03395 0.02
    1 -7 0 1 o 7.670 6.806 0.00 1.03806 0.01
    3 4 8 2 o 352.592 345.378 180.00 1.03385 0.17
    5 3 2 1 o 1.699 1.706 0.00 1.03590 0.00
    2 -6 -5 1 o 3.391 3.341 0.00 1.03105 0.00
    1 2 -10 1 o 273.944 267.614 180.00 1.03521 0.24
    3 -5 -5 2 o 73.229 71.198 180.00 1.03047 0.03
    4 5 -2 2 o 276.832 274.383 0.00 1.03302 0.11
    5 -1 -3 1 o 267.077 255.315 180.00 1.03285 0.18
    3 -3 -8 2 o 3.055 2.900 180.00 1.03017 0.00
    0 7 -2 1 o 481.350 479.742 0.00 1.03667 0.41
    4 1 -7 2 o 16.195 16.001 180.00 1.03205 0.01
    5 3 -1 1 o 257.106 240.518 180.00 1.03394 0.18
    4 -2 6 1 o 733.933 712.984 0.00 1.02671 0.55
    2 -6 3 1 o 868.421 847.230 0.00 1.03160 0.74
    3 0 -9 2 o 0.650 0.643 180.00 1.03175 0.00
    1 7 -2 2 o 43.122 39.985 0.00 1.03624 0.02
    1 -7 0 2 o 6.813 6.806 0.00 1.03806 0.01
    5 3 2 2 o 2.002 1.706 0.00 1.03590 0.00
    0 1 11 1 o 7.407 6.969 180.00 1.03331 0.01
    2 -6 -5 2 o 3.417 3.341 0.00 1.03105 0.00
    3 -4 -7 1 o 32.835 31.959 0.00 1.02561 0.03
    1 2 -10 2 o 279.392 267.614 180.00 1.03521 0.12
    4 5 4 1 o 485.410 471.383 0.00 1.02795 0.40
    5 -1 -3 2 o 256.857 255.315 180.00 1.03285 0.09
    2 7 3 1 o 0.837 0.839 0.00 1.03005 0.00
    5 -1 3 1 o 21.438 20.619 0.00 1.02751 0.02
    3 -1 -9 1 o 121.351 117.899 0.00 1.02753 0.10
    0 7 -2 2 o 521.491 479.742 0.00 1.03667 0.22
    5 -2 0 1 o 626.387 606.471 0.00 1.02706 0.42
    5 3 -1 2 o 245.515 240.518 180.00 1.03394 0.09
    4 -2 6 2 o 721.676 712.984 0.00 1.02671 0.27
    2 -6 3 2 o 858.924 847.230 0.00 1.03160 0.37
    0 1 11 2 o 7.026 6.969 180.00 1.03331 0.00
    3 -4 -7 2 o 31.641 31.959 0.00 1.02561 0.01
    4 5 4 2 o 486.868 471.383 0.00 1.02795 0.20
    4 3 7 1 o 0.175 0.185 0.00 1.02278 0.00
    4 4 6 1 o 70.300 68.192 0.00 1.02530 0.06
    2 7 3 2 o 0.971 0.839 0.00 1.03005 0.00
    5 -2 -1 1 o 505.629 490.782 180.00 1.02514 0.33
    1 -7 -3 1 o 8.745 8.768 180.00 1.02962 0.01
    5 -1 3 2 o 21.364 20.619 0.00 1.02751 0.01
    3 -1 -9 2 o 120.993 117.899 0.00 1.02753 0.05
    5 0 4 1 o 524.030 509.879 0.00 1.02493 0.37
    5 2 -3 1 o 912.886 909.129 180.00 1.02940 0.63
    5 -2 0 2 o 620.173 606.471 0.00 1.02706 0.21
    5 2 4 1 o 306.211 304.109 0.00 1.02379 0.22
    3 5 7 1 o 1017.154 1022.278 0.00 1.02334 0.93
    2 1 -10 1 o 443.811 449.947 0.00 1.02301 0.37
    4 3 7 2 o 0.171 0.185 0.00 1.02278 0.00
    4 4 6 2 o 66.902 68.192 0.00 1.02530 0.03
    1 -2 10 1 o 0.275 0.248 0.00 1.02718 0.00
    5 -2 -1 2 o 479.344 490.782 180.00 1.02514 0.16
    1 -7 -3 2 o 9.292 8.768 180.00 1.02962 0.01
    0 0 11 1 o 870.852 837.847 180.00 1.02693 0.81
    5 0 4 2 o 496.141 509.879 0.00 1.02493 0.18
    2 -2 -10 1 o 35.314 36.505 0.00 1.02240 0.03
    5 2 -3 2 o 942.539 909.129 180.00 1.02940 0.32
    5 2 4 2 o 292.784 304.109 0.00 1.02379 0.11
    3 5 7 2 o 988.157 1022.278 0.00 1.02334 0.45
    4 -1 7 1 o 6.743 6.780 180.00 1.01806 0.01
    5 -2 1 1 o 1129.523 1164.461 180.00 1.02055 0.77
    2 1 -10 2 o 436.908 449.947 0.00 1.02301 0.18
    2 7 -1 1 o 38.393 39.580 180.00 1.02278 0.04
    3 6 5 1 o 220.899 226.715 180.00 1.02021 0.19
    1 -2 10 2 o 0.271 0.248 0.00 1.02718 0.00
    0 0 11 2 o 863.290 837.847 180.00 1.02693 0.40
    2 -2 -10 2 o 35.647 36.505 0.00 1.02240 0.02
    3 1 -9 1 o 193.628 194.212 0.00 1.01700 0.15
    2 3 10 1 o 179.700 181.465 180.00 1.01915 0.17
    0 5 9 1 o 312.795 314.176 0.00 1.02339 0.29
    4 3 -6 1 o 188.863 193.282 180.00 1.01609 0.15
    5 0 -4 1 o 1037.833 1072.045 180.00 1.02051 0.70
    5 -2 1 2 o 1165.003 1164.461 180.00 1.02055 0.40
    4 -1 7 2 o 6.380 6.780 180.00 1.01806 0.00
    2 7 -1 2 o 38.174 39.580 180.00 1.02278 0.02
    3 6 5 2 o 227.794 226.715 180.00 1.02021 0.10
    2 -1 10 1 o 0.028 0.027 0.00 1.01743 0.00
    1 -7 1 1 o 95.429 94.805 180.00 1.02369 0.08
    5 3 3 1 o 208.979 212.399 0.00 1.01953 0.15
    2 4 -8 1 o 175.972 176.039 180.00 1.01704 0.14
    3 1 -9 2 o 179.292 194.212 0.00 1.01700 0.07
    0 4 10 1 o 172.835 181.555 180.00 1.02131 0.16
    2 3 10 2 o 181.097 181.465 180.00 1.01915 0.08
    3 3 9 1 o 200.311 219.617 0.00 1.01406 0.17
    0 5 9 2 o 301.582 314.176 0.00 1.02339 0.14
    3 6 -3 1 o 5.486 5.561 0.00 1.01637 0.00
    0 2 11 1 o 62.436 64.859 180.00 1.02058 0.06
    4 3 -6 2 o 171.207 193.282 180.00 1.01609 0.07
    5 1 -4 1 o 104.615 104.046 0.00 1.01799 0.07
    5 0 -4 2 o 1076.591 1072.045 180.00 1.02051 0.36
    4 -4 -4 1 o 3.666 4.105 0.00 1.01308 0.00
    5 -2 -2 1 o 94.789 101.576 0.00 1.01494 0.07
    2 -1 10 2 o 0.008 0.027 0.00 1.01743 0.00
    1 -7 1 2 o 90.117 94.805 180.00 1.02369 0.04
    1 5 9 1 o 157.673 159.211 180.00 1.01919 0.14
    5 3 3 2 o 213.753 212.399 0.00 1.01953 0.08
    1 1 11 1 o 105.355 106.239 0.00 1.01912 0.09
    2 4 -8 2 o 162.613 176.039 180.00 1.01704 0.07
    0 4 10 2 o 181.202 181.555 180.00 1.02131 0.09
    5 3 -2 1 o 50.978 51.017 0.00 1.01642 0.03
    1 7 5 1 o 9.488 9.439 0.00 1.01848 0.01
    3 3 9 2 o 201.220 219.617 0.00 1.01406 0.09
    1 -6 -7 1 o 774.468 783.441 180.00 1.01621 0.73
    3 6 -3 2 o 4.949 5.561 0.00 1.01637 0.00
    0 7 5 1 o 8.760 8.671 180.00 1.01812 0.01
    0 2 11 2 o 65.541 64.859 180.00 1.02058 0.03
    4 -3 5 1 o 17.681 18.996 180.00 1.01120 0.01
    2 3 -9 1 o 119.446 135.066 180.00 1.01359 0.11
    5 1 -4 2 o 99.768 104.046 0.00 1.01799 0.04
    4 -4 -4 2 o 3.897 4.105 0.00 1.01308 0.00
    5 -2 -2 2 o 88.523 101.576 0.00 1.01494 0.03
    1 5 9 2 o 160.129 159.211 180.00 1.01919 0.07
    1 1 11 2 o 106.769 106.239 0.00 1.01912 0.05
    5 3 -2 2 o 45.486 51.017 0.00 1.01642 0.02
    1 7 5 2 o 9.256 9.439 0.00 1.01848 0.01
    1 -6 -7 2 o 686.974 783.441 180.00 1.01621 0.33
    0 7 5 2 o 8.372 8.671 180.00 1.01812 0.00
    4 -3 5 2 o 19.350 18.996 180.00 1.01120 0.01
    2 3 -9 2 o 125.083 135.066 180.00 1.01359 0.05
    3 -4 6 1 o 233.093 246.481 180.00 1.01063 0.19
    3 -1 9 1 o 141.075 134.256 180.00 1.00817 0.12
    1 4 10 1 o 377.034 406.186 0.00 1.01478 0.35
    1 4 10 2 o 350.788 406.186 0.00 1.01478 0.17
    1 -5 7 1 o 269.606 302.257 0.00 1.01424 0.25
    3 3 -8 1 o 96.985 87.529 0.00 1.00735 0.08
    4 -3 -6 1 o 117.660 106.568 180.00 1.00733 0.09
    1 -6 5 1 o 533.694 548.478 180.00 1.01569 0.46
    3 4 -7 1 o 188.321 161.315 180.00 1.00658 0.16
    2 7 4 1 o 182.924 196.192 0.00 1.01101 0.16
    2 -5 6 1 o 108.659 115.535 0.00 1.01064 0.10
    2 6 7 1 o 65.192 69.121 0.00 1.01058 0.07
    3 -4 6 2 o 260.253 246.481 180.00 1.01063 0.10
    1 -7 -4 1 o 0.318 0.337 0.00 1.01029 0.00
    1 -1 -11 1 o 90.118 102.792 0.00 1.01182 0.08
    1 -5 7 2 o 264.273 302.257 0.00 1.01424 0.12
    3 -5 4 1 o 88.033 78.801 0.00 1.00741 0.07
    1 -1 -11 2 o 100.702 102.792 0.00 1.01182 0.05
    1 2 11 1 o 162.960 166.421 0.00 1.00931 0.16
    1 -6 5 2 o 462.153 548.478 180.00 1.01569 0.20
    2 7 4 2 o 201.390 196.192 0.00 1.01101 0.09
    1 0 11 1 o 173.831 183.015 0.00 1.01057 0.16
    2 6 -5 1 o 825.743 693.847 180.00 1.00626 0.69
    5 -2 2 1 o 0.014 0.000 180.00 1.00609 0.00
    1 0 -11 1 o 4.489 4.275 0.00 1.00823 0.00
    2 -5 6 2 o 123.002 115.535 0.00 1.01064 0.06
    2 6 7 2 o 73.886 69.121 0.00 1.01058 0.04
    1 -7 -4 2 o 0.377 0.337 0.00 1.01029 0.00
    1 2 11 2 o 198.616 166.421 0.00 1.00931 0.09
    1 0 11 2 o 194.935 183.015 0.00 1.01057 0.09
_pd_meas_2theta_range_min     4.9978
_pd_meas_2theta_range_max     100.0036
_pd_meas_2theta_range_inc     0.02021
_pd_meas_number_of_points     4701
_pd_meas_scan_method     step
_pd_meas_special_details     ?
_refine_special_details     ?
_reflns_number_total     1946
_refine_ls_matrix_type     full
_refine_ls_goodness_of_fit_all     1.75
_refine_ls_restrained_S_all     ?
_refine_ls_restrained_S_obs     ?
_refine_ls_number_parameters     87
_refine_ls_number_restraints     29
_refine_ls_number_constraints     ?
_refine_ls_hydrogen_treatment     refU
_refine_ls_weighting_scheme     sigma
_refine_ls_weighting_details     ?
_refine_ls_shift/su_max     0.09
_refine_ls_shift/su_mean     0.02
_refine_ls_extinction_method     none
_refine_ls_extinction_coef     ?
loop_
    _atom_type_symbol
    _atom_type_number_in_cell
    _atom_type_scat_Cromer_Mann_a1
    _atom_type_scat_Cromer_Mann_a2
    _atom_type_scat_Cromer_Mann_a3
    _atom_type_scat_Cromer_Mann_a4
    _atom_type_scat_Cromer_Mann_b1
    _atom_type_scat_Cromer_Mann_b2
    _atom_type_scat_Cromer_Mann_b3
    _atom_type_scat_Cromer_Mann_b4
    _atom_type_scat_Cromer_Mann_c
    _atom_type_scat_dispersion_real
    _atom_type_scat_dispersion_imag
    _atom_type_scat_source
    C 12.0 2.31000 20.8439 1.02000 10.2075 1.58860 0.56870 0.86500 51.6512
                                                                         0.21560
                                                                           0.000
                                                                           0.000
                                                      International_Tables_Vol_C
    H 10.0 0.49300 10.5109 0.32291 26.1257 0.14019 3.14236 0.04081 57.7997
                                                                         0.00304
                                                                           0.000
                                                                           0.000
                                                      International_Tables_Vol_C
    O 14.0 3.04850 13.2771 2.28680 5.70110 1.54630 0.32390 0.86700 32.9089
                                                                         0.25080
                                                                           0.000
                                                                           0.000
                                                      International_Tables_Vol_C
    Na 2.0 4.76260 3.28500 3.17360 8.84220 1.26740 0.31360 1.11280 129.424
                                                                         0.67600
                                                                           0.000
                                                                           0.000
                                                      International_Tables_Vol_C
    K 4.0 8.21860 12.7949 7.43980 0.77480 1.05190 213.187 0.86590 41.6841
                                                                         1.42280
                                                                           0.000
                                                                           0.000
                                                      International_Tables_Vol_C
_computing_data_collection
;
<i>DIFFRAC</i> (Bruker, 2009)
;
_computing_data_reduction
;
<i>PowDLL</i> (Kourkoumelis, 2013)
;
_computing_structure_solution
;
<i>FOX</i> (Favre-Nicolin & \<Cern\'y, 2002)
;
_computing_structure_refinement
;
GSAS (Larson & Von Dreele, 2004) and
<i>EXPGUI</i> (Toby, 2001)
;
_computing_molecular_graphics
;
DIAMOND (Crystal Impact, 2015)
;
_computing_publication_material
;
publCIF (Westrip, 2010)
;
_pd_calibration_special_details     ?
_pd_phase_name     "Na K2 (C6 H5 O7)"
_pd_prep_cool_rate     ?
_pd_prep_pressure     101
_pd_prep_temperature     393
_pd_proc_2theta_range_min     4.9078
_pd_proc_2theta_range_max     99.9136
_pd_proc_2theta_range_inc     0.02021
loop_
    _pd_proc_ls_weight
    _pd_proc_intensity_bkg_calc
    _pd_calc_intensity_total
    _pd_meas_counts_total
    . . . 17282.0
    . . . 16715.0
    . . . 16029.0
    . . . 15750.0
    . . . 15205.0
    . . . 14390.0
    . . . 14355.0
    . . . 13944.0
    . . . 13704.0
    . . . 13390.0
    . . . 13028.0
    . . . 12661.0
    . . . 12561.0
    . . . 12359.0
    . . . 12168.0
    . . . 12007.0
    . . . 11694.0
    . . . 11769.0
    . . . 11400.0
    . . . 11278.0
    . . . 10980.0
    . . . 10609.0
    . . . 10710.0
    . . . 10182.0
    . . . 10418.0
    . . . 10190.0
    . . . 9649.0
    . . . 9751.0
    . . . 9590.0
    . . . 9656.0
    . . . 9477.0
    . . . 9078.0
    . . . 9241.0
    . . . 8931.0
    . . . 9069.0
    . . . 8876.0
    . . . 8562.0
    . . . 8636.0
    . . . 8380.0
    . . . 8251.0
    . . . 8061.0
    . . . 7876.0
    . . . 8184.0
    . . . 7894.0
    . . . 7865.0
    . . . 7879.0
    . . . 7694.0
    . . . 7504.0
    . . . 7460.0
    . . . 7430.0
    . . . 7518.0
    . . . 7311.0
    . . . 7208.0
    . . . 7173.0
    . . . 7110.0
    . . . 6925.0
    . . . 6788.0
    . . . 6790.0
    . . . 6754.0
    . . . 6750.0
    . . . 6704.0
    . . . 6499.0
    . . . 6531.0
    . . . 6274.0
    . . . 6249.0
    . . . 6179.0
    . . . 6240.0
    . . . 6106.0
    . . . 5921.0
    . . . 6023.0
    . . . 6031.0
    . . . 6041.0
    . . . 5874.0
    . . . 5847.0
    . . . 5726.0
    . . . 5659.0
    . . . 5549.0
    . . . 5617.0
    . . . 5528.0
    . . . 5547.0
    . . . 5291.0
    . . . 5475.0
    . . . 5301.0
    . . . 5421.0
    . . . 5199.0
    . . . 5286.0
    . . . 5184.0
    . . . 5095.0
    . . . 5215.0
    . . . 5043.0
    . . . 5024.0
    . . . 5023.0
    . . . 4938.0
    . . . 5058.0
    . . . 5087.0
    . . . 4834.0
    . . . 4870.0
    . . . 4936.0
    . . . 4679.0
    . . . 4858.0
    . . . 4655.0
    . . . 4689.0
    . . . 4679.0
    . . . 4608.0
    . . . 4574.0
    . . . 4668.0
    . . . 4653.0
    . . . 4600.0
    . . . 4486.0
    . . . 4337.0
    . . . 4328.0
    . . . 4292.0
    . . . 4299.0
    . . . 4165.0
    . . . 4338.0
    . . . 4363.0
    . . . 4200.0
    . . . 4360.0
    . . . 4350.0
    . . . 4306.0
    . . . 4262.0
    . . . 4308.0
    . . . 4419.0
    . . . 4412.0
    . . . 4528.0
    . . . 4526.0
    . . . 4733.0
    . . . 4878.0
    . . . 5037.0
    . . . 5230.0
    . . . 5660.0
    . . . 5754.0
    . . . 6165.0
    . . . 6619.0
    . . . 7070.0
    . . . 7706.0
    . . . 8139.0
    . . . 9036.0
    . . . 10047.0
    . . . 11306.0
    . . . 12656.0
    . . . 14148.0
    . . . 15449.0
    . . . 15561.0
    . . . 13654.0
    . . . 10627.0
    . . . 7925.0
    . . . 6137.0
    . . . 5124.0
    . . . 4428.0
    . . . 4129.0
    . . . 3767.0
    . . . 3814.0
    . . . 3821.0
    . . . 3737.0
    . . . 3677.0
    . . . 3691.0
    . . . 3719.0
    . . . 3582.0
    . . . 3684.0
    . . . 3563.0
    . . . 3496.0
    . . . 3698.0
    . . . 3483.0
    . . . 3604.0
    . . . 3505.0
    . . . 3478.0
    . . . 3549.0
    . . . 3520.0
    . . . 3516.0
    . . . 3503.0
    . . . 3438.0
    . . . 3384.0
    . . . 3520.0
    . . . 3387.0
    . . . 3497.0
    . . . 3473.0
    . . . 3406.0
    . . . 3446.0
    . . . 3447.0
    . . . 3663.0
    . . . 3532.0
    . . . 3536.0
    . . . 3432.0
    . . . 3359.0
    . . . 3382.0
    . . . 3299.0
    . . . 3230.0
    . . . 3159.0
    . . . 3252.0
    . . . 3095.0
    . . . 3104.0
    . . . 3204.0
    . . . 3168.0
    . . . 3292.0
    . . . 3222.0
    . . . 3173.0
    . . . 3183.0
    . . . 3242.0
    . . . 3118.0
    . . . 3164.0
    . . . 3097.0
    . . . 3239.0
    . . . 3184.0
    . . . 3181.0
    . . . 3124.0
    . . . 3271.0
    . . . 3197.0
    . . . 3274.0
    . . . 3253.0
    . . . 3198.0
    . . . 3277.0
    . . . 3307.0
    . . . 3526.0
    . . . 3424.0
    . . . 3552.0
    . . . 3448.0
    . . . 3475.0
    . . . 3630.0
    . . . 3574.0
    . . . 3427.0
    . . . 3383.0
    . . . 3250.0
    . . . 3192.0
    . . . 3164.0
    . . . 3112.0
    . . . 3113.0
    . . . 3156.0
    . . . 3198.0
    . . . 3203.0
    . . . 3202.0
    . . . 3262.0
    . . . 3251.0
    . . . 3213.0
    . . . 3231.0
    . . . 3215.0
    . . . 3334.0
    . . . 3315.0
    . . . 3456.0
    . . . 3297.0
    . . . 3369.0
    . . . 3284.0
    . . . 3257.0
    . . . 3211.0
    . . . 3238.0
    . . . 3094.0
    . . . 3169.0
    . . . 3198.0
    . . . 3152.0
    . . . 3177.0
    . . . 3082.0
    . . . 3131.0
    . . . 3108.0
    . . . 3120.0
    . . . 3053.0
    . . . 3168.0
    . . . 3046.0
    . . . 3175.0
    . . . 3044.0
    . . . 3171.0
    . . . 3312.0
    . . . 3232.0
    . . . 3227.0
    . . . 3182.0
    . . . 3047.0
    . . . 3146.0
    . . . 3084.0
    . . . 3127.0
    . . . 3185.0
    . . . 3133.0
    . . . 3297.0
    . . . 3095.0
    . . . 3189.0
    . . . 3265.0
    . . . 3256.0
    . . . 3248.0
    . . . 3195.0
    . . . 3192.0
    . . . 3207.0
    . . . 3282.0
    . . . 3209.0
    . . . 3160.0
    . . . 3277.0
    . . . 3290.0
    . . . 3232.0
    . . . 3205.0
    . . . 3221.0
    . . . 3288.0
    . . . 3347.0
    . . . 3301.0
    . . . 3130.0
    . . . 3270.0
    . . . 3341.0
    . . . 3199.0
    . . . 3303.0
    . . . 3286.0
    . . . 3232.0
    . . . 3276.0
    . . . 3373.0
    . . . 3282.0
    . . . 3280.0
    . . . 3294.0
    . . . 3244.0
    . . . 3302.0
    . . . 3348.0
    . . . 3312.0
    . . . 3287.0
    . . . 3221.0
    . . . 3248.0
    . . . 3349.0
    . . . 3320.0
    . . . 3205.0
    . . . 3258.0
    . . . 3346.0
    . . . 3275.0
    . . . 3281.0
    . . . 3443.0
    . . . 3363.0
    . . . 3404.0
    . . . 3400.0
    . . . 3314.0
    . . . 3286.0
    . . . 3307.0
    . . . 3328.0
    . . . 3352.0
    . . . 3376.0
    . . . 3366.0
    . . . 3364.0
    . . . 3387.0
    . . . 3358.0
    . . . 3497.0
    . . . 3360.0
    . . . 3426.0
    . . . 3440.0
    . . . 3470.0
    . . . 3576.0
    . . . 3572.0
    . . . 3501.0
    . . . 3494.0
    . . . 3404.0
    . . . 3377.0
    . . . 3371.0
    . . . 3300.0
    . . . 3318.0
    . . . 3367.0
    . . . 3500.0
    . . . 3376.0
    0.0002965 1552.65515 3369.88232 3373.0
    0.0002953 1554.83984 3368.41919 3386.0
    0.0002948 1557.01917 3367.09521 3392.0
    0.0002904 1559.19250 3365.86987 3444.0
    0.0002891 1561.36023 3364.71704 3459.0
    0.0003042 1563.52258 3363.61743 3287.0
    0.0002991 1565.67896 3362.55640 3343.0
    0.0002958 1567.82971 3360.40137 3381.0
    0.0002981 1569.97522 3359.49976 3355.0
    0.0003105 1572.11450 3358.07031 3221.0
    0.0003051 1574.24866 3357.21680 3278.0
    0.0003082 1576.37695 3356.35425 3245.0
    0.0003099 1578.49988 3355.48242 3227.0
    0.0002966 1580.61719 3354.60059 3372.0
    0.0002954 1582.72864 3353.71045 3385.0
    0.0003035 1584.83484 3352.81055 3295.0
    0.0003126 1586.93542 3351.90088 3199.0
    0.0002939 1589.03015 3350.98169 3402.0
    0.0003186 1591.11975 3350.05322 3139.0
    0.0003056 1593.20374 3349.11475 3272.0
    0.0002994 1595.28186 3348.16748 3340.0
    0.0002970 1597.35474 3347.21045 3367.0
    0.0002942 1599.42212 3346.24365 3399.0
    0.0003028 1601.48364 3345.26758 3302.0
    0.0002933 1603.53979 3344.28149 3410.0
    0.0003007 1605.59070 3343.28564 3326.0
    0.0002993 1607.63586 3342.28052 3341.0
    0.0002976 1609.67554 3341.26563 3360.0
    0.0002946 1611.70996 3340.24072 3395.0
    0.0003028 1613.73853 3339.20630 3303.0
    0.0003006 1615.76196 3338.16211 3327.0
    0.0003053 1617.78003 3337.10791 3275.0
    0.0002989 1619.79224 3336.04419 3346.0
    0.0003040 1621.79919 3334.97046 3289.0
    0.0003033 1623.80090 3333.88672 3297.0
    0.0003048 1625.79688 3332.79346 3281.0
    0.0003105 1627.78760 3331.68994 3221.0
    0.0002960 1629.77271 3330.57666 3378.0
    0.0002959 1631.75269 3329.45313 3380.0
    0.0002978 1633.72717 3328.31982 3358.0
    0.0003048 1635.69604 3327.17676 3281.0
    0.0003043 1637.65979 3326.02344 3286.0
    0.0002942 1639.61816 3347.61890 3399.0
    0.0002997 1641.57092 3359.12305 3337.0
    0.0003062 1643.51855 3360.96436 3266.0
    0.0002866 1645.46082 3363.20337 3489.0
    0.0002990 1647.39746 3365.91675 3345.0
    0.0002955 1649.32898 3369.20166 3384.0
    0.0002989 1651.25513 3373.17944 3346.0
    0.0002948 1653.17590 3378.00708 3392.0
    0.0003110 1655.09131 3383.88940 3215.0
    0.0002901 1657.00159 3391.09351 3447.0
    0.0002992 1658.90625 3399.98071 3342.0
    0.0002988 1660.80579 3411.04785 3347.0
    0.0002941 1662.70020 3424.99438 3400.0
    0.0002931 1664.58899 3442.82617 3412.0
    0.0002796 1666.47253 3466.06982 3577.0
    0.0002856 1668.35107 3497.16162 3502.0
    0.0002807 1670.22400 3540.47803 3563.0
    0.0002746 1672.09192 3605.13550 3641.0
    0.0002585 1673.95471 3710.02808 3869.0
    0.0002329 1675.81177 3887.46411 4293.0
    0.0002273 1677.66382 4169.03516 4400.0
    0.0002046 1679.51086 4559.00781 4887.0
    0.0001888 1681.35242 5148.64355 5297.0
    0.0001573 1683.18884 5922.73047 6359.0
    0.0001367 1685.01990 6986.14941 7317.0
    0.0001215 1686.84595 8345.04492 8231.0
    0.0001044 1688.66675 9716.98047 9575.0
    0.0001030 1690.48218 10140.31055 9707.0
    0.0001085 1692.29260 9003.65527 9219.0
    0.0001339 1694.09790 7219.31641 7470.0
    0.0001699 1695.89771 5585.10693 5885.0
    0.0002226 1697.69263 4587.76074 4493.0
    0.0002627 1699.48242 4083.86426 3806.0
    0.0002754 1701.26685 3828.64453 3631.0
    0.0002846 1703.04626 3683.34424 3514.0
    0.0002967 1704.82068 3589.77466 3370.0
    0.0002914 1706.58960 3524.74658 3432.0
    0.0002991 1708.35352 3477.38013 3343.0
    0.0002955 1710.11267 3441.65112 3384.0
    0.0003026 1711.86621 3413.91895 3305.0
    0.0002920 1713.61487 3391.85278 3425.0
    0.0002966 1715.35864 3373.91724 3372.0
    0.0002939 1717.09692 3359.06812 3403.0
    0.0002965 1718.83020 3346.56543 3373.0
    0.0002999 1720.55859 3335.87866 3334.0
    0.0003072 1722.28186 3326.62329 3255.0
    0.0003093 1723.99988 3281.90674 3233.0
    0.0003073 1725.71313 3258.63306 3254.0
    0.0003030 1727.42102 3256.97559 3300.0
    0.0003112 1729.12402 3255.30664 3213.0
    0.0003125 1730.82190 3253.62793 3200.0
    0.0003040 1732.51477 3251.93848 3290.0
    0.0003113 1734.20288 3250.23853 3212.0
    0.0003206 1735.88550 3248.52856 3119.0
    0.0003124 1737.56348 3246.80786 3201.0
    0.0003100 1739.23645 3245.07666 3226.0
    0.0003075 1740.90417 3243.33545 3252.0
    0.0003025 1742.56702 3241.58350 3306.0
    0.0003105 1744.22498 3239.82129 3221.0
    0.0003092 1745.87781 3238.04883 3234.0
    0.0003134 1747.52576 3236.26563 3191.0
    0.0003192 1749.16882 3234.47266 3133.0
    0.0002991 1750.80664 3232.66895 3343.0
    0.0002981 1752.43982 3230.85474 3355.0
    0.0002977 1754.06787 3229.03076 3359.0
    0.0003067 1755.69104 3227.19580 3261.0
    0.0003051 1757.30920 3225.35132 3278.0
    0.0003007 1758.92261 3223.49609 3326.0
    0.0002986 1760.53101 3221.63062 3349.0
    0.0003043 1762.13440 3219.75488 3286.0
    0.0003068 1763.73315 3217.86890 3259.0
    0.0002946 1765.32654 3215.97266 3395.0
    0.0003108 1766.91541 3214.06641 3217.0
    0.0003057 1768.49951 3213.64795 3271.0
    0.0003119 1770.07837 3211.84302 3206.0
    0.0003209 1771.65247 3210.79932 3116.0
    0.0003112 1773.22192 3209.06934 3213.0
    0.0003139 1774.78613 3207.35864 3186.0
    0.0003047 1776.34583 3205.67383 3282.0
    0.0003149 1777.90039 3204.02100 3176.0
    0.0003043 1779.45032 3202.40967 3286.0
    0.0003114 1780.99548 3200.85156 3211.0
    0.0003060 1782.53552 3199.36157 3268.0
    0.0003197 1784.07104 3197.95996 3128.0
    0.0003131 1785.60168 3196.67334 3194.0
    0.0003097 1787.12732 3195.53882 3229.0
    0.0003111 1788.64844 3194.60889 3214.0
    0.0003056 1790.16455 3193.95996 3272.0
    0.0003166 1791.67590 3193.70508 3159.0
    0.0003180 1793.18250 3194.02441 3145.0
    0.0003178 1794.68445 3195.23096 3147.0
    0.0003082 1796.18140 3197.96509 3245.0
    0.0003091 1797.67371 3203.63794 3235.0
    0.0003186 1799.16150 3214.90430 3139.0
    0.0002982 1800.64404 3235.18994 3354.0
    0.0002992 1802.12219 3264.79077 3342.0
    0.0002999 1803.59570 3308.77173 3334.0
    0.0002860 1805.06421 3377.96313 3496.0
    0.0002754 1806.52808 3462.26807 3631.0
    0.0002681 1807.98730 3571.17212 3730.0
    0.0002530 1809.44165 3640.71606 3953.0
    0.0002641 1810.89148 3607.37842 3786.0
    0.0002658 1812.33667 3496.87793 3762.0
    0.0002895 1813.77686 3372.39380 3454.0
    0.0002949 1815.21265 3274.19824 3391.0
    0.0003026 1816.64355 3218.86499 3305.0
    0.0003128 1818.06995 3190.28076 3197.0
    0.0003267 1819.49170 3174.26465 3061.0
    0.0003216 1820.90857 3163.79883 3109.0
    0.0003166 1822.32104 3156.09009 3159.0
    0.0003157 1823.72876 3149.98267 3168.0
    0.0003269 1825.13184 3144.89185 3059.0
    0.0003303 1826.53027 3140.47925 3028.0
    0.0003135 1827.92419 3136.53687 3190.0
    0.0003210 1829.31335 3132.93042 3115.0
    0.0003134 1830.69800 3151.09741 3191.0
    0.0003183 1832.07800 3149.68335 3142.0
    0.0003203 1833.45337 3159.40698 3122.0
    0.0003119 1834.82422 3159.61743 3206.0
    0.0003174 1836.19055 3157.67822 3151.0
    0.0003240 1837.55200 3159.23657 3086.0
    0.0003129 1838.90906 3160.12866 3196.0
    0.0003143 1840.26172 3163.21558 3182.0
    0.0003307 1841.60950 3167.22046 3024.0
    0.0003176 1842.95288 3172.36963 3149.0
    0.0003321 1844.29187 3178.95972 3011.0
    0.0003064 1845.62610 3187.38989 3264.0
    0.0003229 1846.95581 3198.21533 3097.0
    0.0003059 1848.28113 3212.21655 3269.0
    0.0003067 1849.60181 3230.52197 3260.0
    0.0003177 1850.91797 3254.83838 3148.0
    0.0003018 1852.22974 3287.87109 3314.0
    0.0003000 1853.53674 3334.34204 3333.0
    0.0002958 1854.83948 3403.81030 3381.0
    0.0002797 1856.13757 3516.38818 3575.0
    0.0002545 1857.43140 3709.32788 3930.0
    0.0002351 1858.72070 4032.47217 4254.0
    0.0002155 1860.00525 4503.04199 4640.0
    0.0001826 1861.28564 5223.29541 5475.0
    0.0001552 1862.56152 6271.52100 6445.0
    0.0001318 1863.83276 7545.62305 7585.0
    0.0001152 1865.09973 8966.87109 8682.0
    0.0001084 1866.36230 9508.88965 9227.0
    0.0001125 1867.62024 8676.93164 8891.0
    0.0001306 1868.87390 7230.26611 7659.0
    0.0001642 1870.12317 5707.57080 6089.0
    0.0002145 1871.36792 4604.42480 4661.0
    0.0002530 1872.60815 4003.71558 3952.0
    0.0002865 1873.84424 3700.16016 3490.0
    0.0002972 1875.07581 3538.35693 3365.0
    0.0003066 1876.30286 3442.81128 3262.0
    0.0003125 1877.52588 3383.05469 3200.0
    0.0003070 1878.74426 3346.41748 3257.0
    0.0003204 1879.95825 3327.08081 3121.0
    0.0003108 1881.16797 3322.82886 3217.0
    0.0002960 1882.37317 3334.34961 3378.0
    0.0003013 1883.57410 3366.36914 3319.0
    0.0002748 1884.77087 3431.34106 3639.0
    0.0002774 1885.96313 3554.53638 3605.0
    0.0002608 1887.15112 3774.40088 3834.0
    0.0002388 1888.33459 4113.96533 4187.0
    0.0002126 1889.51404 4517.25928 4704.0
    0.0001849 1890.68896 5207.56055 5407.0
    0.0001604 1891.85950 6127.73193 6235.0
    0.0001427 1893.02588 6953.57031 7007.0
    0.0001431 1894.18811 7374.59277 6988.0
    0.0001477 1895.34570 6805.22461 6769.0
    0.0001719 1896.49927 5877.78467 5817.0
    0.0002026 1897.64856 4874.05664 4936.0
    0.0002467 1898.79333 4106.60889 4053.0
    0.0002760 1899.93408 3666.55298 3623.0
    0.0002988 1901.07056 3432.75757 3347.0
    0.0003184 1902.20264 3302.70044 3141.0
    0.0003142 1903.33057 3221.96484 3183.0
    0.0003228 1904.45422 3166.77832 3098.0
    0.0003281 1905.57361 3126.68384 3048.0
    0.0003283 1906.68872 3096.31982 3046.0
    0.0003256 1907.79993 3072.55859 3071.0
    0.0003312 1908.90649 3053.44507 3019.0
    0.0003151 1910.00891 3037.68970 3174.0
    0.0003360 1911.10742 3024.42310 2976.0
    0.0003439 1912.20154 3013.04492 2908.0
    0.0003353 1913.29138 3003.11865 2982.0
    0.0003303 1914.37720 2994.32959 3028.0
    0.0003289 1915.45862 2986.44604 3040.0
    0.0003199 1916.53613 2979.28809 3126.0
    0.0003317 1917.60938 2972.72046 3015.0
    0.0003442 1918.67834 2966.63892 2905.0
    0.0003357 1919.74341 2960.95801 2979.0
    0.0003331 1920.80396 2955.61377 3002.0
    0.0003232 1921.86060 2950.55103 3094.0
    0.0003234 1922.91321 2930.71021 3092.0
    0.0003360 1923.96143 2927.14624 2976.0
    0.0003388 1925.00562 2916.17163 2952.0
    0.0003373 1926.04578 2913.25635 2965.0
    0.000352 1927.08167 2910.33594 2839.0
    0.0003362 1928.11353 2907.41016 2974.0
    0.0003438 1929.14136 2904.47852 2909.0
    0.000352 1930.16492 2901.54297 2843.0
    0.0003431 1931.18445 2898.60205 2915.0
    0.0003436 1932.19995 2895.65576 2910.0
    0.0003503 1933.21143 2892.70459 2855.0
    0.0003322 1934.21863 2889.74902 3010.0
    0.0003467 1935.22192 2886.78833 2884.0
    0.0003407 1936.22119 2883.82275 2935.0
    0.000361 1937.21619 2880.85278 2772.0
    0.000357 1938.20740 2877.87817 2803.0
    0.0003505 1939.19446 2874.89941 2853.0
    0.000354 1940.17737 2871.91553 2825.0
    0.0003455 1941.15649 2868.92725 2894.0
    0.000354 1942.13135 2865.93530 2823.0
    0.000354 1943.10229 2862.93872 2827.0
    0.0003385 1944.06921 2859.93774 2954.0
    0.0003482 1945.03210 2856.93311 2872.0
    0.000355 1945.99109 2853.92358 2818.0
    0.000357 1946.94592 2850.91113 2805.0
    0.0003473 1947.89685 2847.89429 2879.0
    0.000357 1948.84387 2844.87305 2801.0
    0.0003414 1949.78674 2841.84863 2929.0
    0.0003479 1950.72571 2838.82007 2874.0
    0.000366 1951.66089 2835.78809 2731.0
    0.0003447 1952.59180 2832.75244 2901.0
    0.000353 1953.51892 2829.71362 2835.0
    0.000360 1954.44214 2826.67090 2774.0
    0.000354 1955.36133 2823.62451 2824.0
    0.000352 1956.27661 2820.57520 2843.0
    0.0003489 1957.18799 2818.07129 2866.0
    0.000377 1958.09534 2815.06128 2655.0
    0.000368 1958.99890 2812.32202 2714.0
    0.000368 1959.89844 2809.34058 2717.0
    0.000358 1960.79407 2809.65942 2792.0
    0.000353 1961.68579 2806.96436 2832.0
    0.000363 1962.57373 2805.92822 2754.0
    0.000366 1963.45764 2803.46753 2734.0
    0.000353 1964.33777 2801.09229 2830.0
    0.000361 1965.21411 2798.82007 2767.0
    0.000359 1966.08643 2796.67456 2786.0
    0.000357 1966.95496 2794.68457 2802.0
    0.000388 1967.81958 2792.88940 2576.0
    0.000358 1968.68030 2791.34009 2791.0
    0.000360 1969.53723 2790.10718 2774.0
    0.000368 1970.39038 2789.28906 2714.0
    0.000357 1971.23950 2789.02832 2805.0
    0.000354 1972.08496 2789.54395 2828.0
    0.000364 1972.92651 2791.19263 2745.0
    0.000367 1973.76428 2794.57324 2725.0
    0.000365 1974.59827 2800.65430 2739.0
    0.000373 1975.42834 2810.89990 2680.0
    0.0003484 1976.25464 2827.08521 2870.0
    0.000356 1977.07727 2850.29736 2806.0
    0.0003353 1977.89587 2882.91943 2982.0
    0.0003318 1978.71094 2932.20459 3014.0
    0.0003232 1979.52209 2999.47046 3094.0
    0.0003171 1980.32947 3076.76831 3154.0
    0.0003214 1981.13318 3156.17310 3111.0
    0.0003057 1981.93298 3249.40820 3271.0
    0.0002939 1982.72900 3358.53027 3402.0
    0.0002928 1983.52136 3389.17285 3415.0
    0.0002912 1984.31006 3309.22607 3434.0
    0.0003039 1985.09485 3193.23047 3291.0
    0.0003164 1985.87598 3053.35791 3161.0
    0.0003295 1986.65344 2932.09131 3035.0
    0.0003439 1987.42712 2851.84351 2908.0
    0.000362 1988.19702 2803.03174 2760.0
    0.000361 1988.96338 2772.97266 2770.0
    0.000363 1989.72583 2753.15381 2757.0
    0.000376 1990.48474 2738.92944 2662.0
    0.000365 1991.23999 2728.00244 2738.0
    0.000374 1991.99133 2719.21484 2673.0
    0.000368 1992.73914 2711.91919 2721.0
    0.000373 1993.48315 2705.73267 2680.0
    0.000374 1994.22363 2700.42676 2671.0
    0.000368 1994.96045 2695.88745 2719.0
    0.000374 1995.69348 2692.10376 2671.0
    0.000378 1996.42297 2689.20947 2646.0
    0.000377 1997.14880 2687.60498 2650.0
    0.000378 1997.87085 2688.10815 2645.0
    0.000371 1998.58948 2692.04492 2697.0
    0.000376 1999.30432 2700.52368 2663.0
    0.000375 2000.01550 2713.48755 2665.0
    0.000364 2000.72314 2735.15308 2749.0
    0.000364 2001.42725 2761.09424 2748.0
    0.000365 2002.12756 2774.28442 2737.0
    0.000364 2002.82434 2761.53125 2746.0
    0.000369 2003.51758 2737.72339 2710.0
    0.000367 2004.20715 2708.21484 2728.0
    0.000384 2004.89319 2680.50098 2603.0
    0.000381 2005.57568 2660.65747 2627.0
    0.000380 2006.25439 2648.33740 2631.0
    0.000378 2006.92969 2640.52856 2646.0
    0.000388 2007.60156 2635.08667 2579.0
    0.000373 2008.26965 2630.91284 2681.0
    0.000382 2008.93420 2627.53662 2619.0
    0.000384 2009.59534 2624.76831 2601.0
    0.000372 2010.25281 2622.55176 2690.0
    0.000386 2010.90674 2620.90454 2588.0
    0.000384 2011.55725 2619.91699 2603.0
    0.000378 2012.20410 2619.76318 2644.0
    0.000381 2012.84753 2620.74390 2625.0
    0.000383 2013.48730 2623.38525 2610.0
    0.000377 2014.12378 2628.69141 2656.0
    0.000372 2014.75659 2638.66968 2689.0
    0.000382 2015.38599 2657.09717 2620.0
    0.000378 2016.01184 2690.09106 2646.0
    0.000363 2016.63428 2744.49780 2753.0
    0.000355 2017.25305 2817.62744 2815.0
    0.0003493 2017.86853 2899.89697 2863.0
    0.0003219 2018.48047 3003.85449 3107.0
    0.0003253 2019.08899 3078.04517 3074.0
    0.0003306 2019.69397 3043.20068 3025.0
    0.0003280 2020.29553 2962.51782 3049.0
    0.0003477 2020.89368 2862.95508 2876.0
    0.000363 2021.48828 2756.54565 2757.0
    0.000384 2022.07959 2678.47778 2607.0
    0.000395 2022.66736 2630.16479 2534.0
    0.000389 2023.25171 2600.98950 2570.0
    0.000397 2023.83264 2582.38745 2522.0
    0.000389 2024.41016 2569.37012 2571.0
    0.000398 2024.98425 2559.44556 2513.0
    0.000402 2025.55505 2551.40503 2490.0
    0.000420 2026.12231 2544.60962 2383.0
    0.000403 2026.68616 2538.67554 2480.0
    0.000394 2027.24670 2533.35791 2540.0
    0.000410 2027.80383 2528.49609 2441.0
    0.000405 2028.35754 2523.97632 2471.0
    0.000407 2028.90796 2519.71973 2459.0
    0.000397 2029.45496 2515.66846 2517.0
    0.000404 2029.99866 2511.77979 2473.0
    0.000396 2030.53882 2508.02344 2525.0
    0.000390 2031.07581 2504.37378 2563.0
    0.000388 2031.60938 2500.81226 2577.0
    0.000384 2032.13965 2498.08154 2601.0
    0.000372 2032.66650 2494.71680 2686.0
    0.000384 2033.19019 2491.41284 2603.0
    0.000383 2033.71033 2486.13574 2611.0
    0.000371 2034.22729 2483.14038 2692.0
    0.000387 2034.74097 2480.17725 2582.0
    0.000359 2035.25122 2476.10083 2782.0
    0.000388 2035.75830 2473.28979 2579.0
    0.000387 2036.26196 2470.51172 2585.0
    0.000406 2036.76233 2467.77368 2462.0
    0.000397 2037.25952 2465.08350 2517.0
    0.000420 2037.75342 2462.45264 2380.0
    0.000401 2038.24390 2459.89673 2496.0
    0.000407 2038.73108 2457.43579 2460.0
    0.000417 2039.21521 2455.09912 2397.0
    0.000398 2039.69592 2452.92798 2510.0
    0.000401 2040.17334 2450.98291 2494.0
    0.000419 2040.64771 2449.36011 2389.0
    0.000414 2041.11865 2448.21851 2413.0
    0.000406 2041.58643 2447.84766 2464.0
    0.000418 2042.05103 2448.78687 2391.0
    0.000406 2042.51221 2451.99292 2465.0
    0.000436 2042.97034 2458.96973 2294.0
    0.000412 2043.42517 2471.41748 2425.0
    0.000413 2043.87683 2489.09863 2423.0
    0.000401 2044.32532 2509.53394 2493.0
    0.000397 2044.77051 2533.06226 2516.0
    0.000389 2045.21252 2547.71411 2571.0
    0.000402 2045.65137 2537.26514 2488.0
    0.000408 2046.08691 2515.41040 2453.0
    0.000414 2046.51941 2489.27759 2418.0
    0.000413 2046.94873 2475.63037 2420.0
    0.000414 2047.37488 2453.83423 2413.0
    0.000402 2047.79773 2439.35376 2490.0
    0.000435 2048.21753 2440.83521 2301.0
    0.000414 2048.63428 2435.72559 2417.0
    0.000398 2049.04761 2432.69800 2513.0
    0.000407 2049.45801 2432.59814 2456.0
    0.000407 2049.86523 2432.17773 2457.0
    0.000404 2050.26929 2432.78125 2475.0
    0.000408 2050.67017 2434.43237 2450.0
    0.000419 2051.06787 2437.24341 2388.0
    0.000404 2051.46265 2441.41455 2477.0
    0.000423 2051.85400 2447.25000 2366.0
    0.000424 2052.24243 2455.18970 2358.0
    0.000394 2052.62793 2465.87451 2541.0
    0.000381 2053.01001 2480.24487 2622.0
    0.000391 2053.38940 2499.72314 2559.0
    0.000371 2053.76538 2526.54175 2697.0
    0.000378 2054.13818 2564.50098 2643.0
    0.000362 2054.50830 2620.90161 2766.0
    0.0003416 2054.87500 2710.92920 2927.0
    0.0003127 2055.23877 2864.48120 3198.0
    0.0002794 2055.59937 3130.76074 3579.0
    0.0002593 2055.95703 3565.57495 3856.0
    0.0002190 2056.31152 4178.68994 4567.0
    0.0001936 2056.66309 4835.71484 5165.0
    0.0001700 2057.01172 5612.80908 5881.0
    0.0001646 2057.35718 5883.20459 6077.0
    0.0001739 2057.69946 5419.32959 5752.0
    0.0001920 2058.03882 4913.33252 5208.0
    0.0002224 2058.37524 4283.25684 4497.0
    0.0002623 2058.70850 3664.05371 3812.0
    0.0003043 2059.03882 3272.09766 3286.0
    0.0003334 2059.36621 3081.80176 2999.0
    0.0003483 2059.69043 3026.42529 2871.0
    0.0003501 2060.01172 3058.73633 2856.0
    0.0003418 2060.33008 3144.44604 2926.0
    0.0003175 2060.64551 3260.98804 3150.0
    0.0003173 2060.95776 3380.01611 3152.0
    0.0003102 2061.26709 3428.21826 3224.0
    0.0003030 2061.57373 3400.11670 3300.0
    0.0003192 2061.87695 3359.17139 3133.0
    0.0003309 2062.17749 3326.52539 3022.0
    0.0003215 2062.47510 3341.66260 3110.0
    0.0003088 2062.76953 3460.33423 3238.0
    0.0002701 2063.06128 3732.86963 3703.0
    0.0002366 2063.34985 4222.98779 4227.0
    0.0002005 2063.63550 4994.40479 4988.0
    0.0001674 2063.91846 6018.59863 5973.0
    0.0001397 2064.19824 7173.55225 7159.0
    0.0001238 2064.47534 8350.32422 8079.0
    0.0001171 2064.74927 8926.77539 8539.0
    0.0001193 2065.02051 8460.41406 8383.0
    0.0001304 2065.28857 7550.54443 7669.0
    0.0001535 2065.55396 6466.31348 6513.0
    0.0001887 2065.81641 5286.48438 5300.0
    0.0002391 2066.07593 4330.67627 4183.0
    0.0002845 2066.33252 3691.81714 3515.0
    0.0003053 2066.58618 3285.85181 3276.0
    0.0003362 2066.83716 3027.61938 2974.0
    0.000370 2067.08521 2857.35791 2702.0
    0.000385 2067.33032 2739.13940 2595.0
    0.000386 2067.57251 2652.91016 2588.0
    0.000402 2067.81201 2587.70337 2488.0
    0.000385 2068.04858 2537.12427 2595.0
    0.000403 2068.28223 2497.14722 2480.0
    0.000397 2068.51318 2465.11597 2521.0
    0.000424 2068.74121 2439.22241 2356.0
    0.000415 2068.96631 2418.17993 2408.0
    0.000430 2069.18872 2401.10571 2326.0
    0.000430 2069.40820 2387.38574 2328.0
    0.000416 2069.62500 2376.60938 2401.0
    0.000418 2069.83887 2368.54224 2393.0
    0.000425 2070.05005 2363.10474 2354.0
    0.000424 2070.25830 2357.54907 2357.0
    0.000442 2070.46387 2357.92041 2262.0
    0.000428 2070.66650 2360.27271 2338.0
    0.000421 2070.86646 2326.25562 2377.0
    0.000411 2071.06372 2343.00659 2434.0
    0.000417 2071.25806 2367.44019 2400.0
    0.000434 2071.44971 2383.40039 2304.0
    0.000410 2071.63843 2444.53247 2441.0
    0.000382 2071.82446 2533.97168 2616.0
    0.000385 2072.00781 2675.52246 2596.0
    0.000366 2072.18823 2886.88867 2734.0
    0.000353 2072.36621 3178.01514 2833.0
    0.0003085 2072.54126 3491.03296 3241.0
    0.0002889 2072.71338 3663.25391 3462.0
    0.0002878 2072.88306 3617.59741 3475.0
    0.0002807 2073.04980 3460.86499 3563.0
    0.0002973 2073.21387 3237.27124 3364.0
    0.0003192 2073.37549 2972.87085 3133.0
    0.0003365 2073.53394 2741.58252 2972.0
    0.000369 2073.68994 2574.43848 2707.0
    0.000393 2073.84326 2462.43091 2547.0
    0.000414 2073.99390 2426.69409 2417.0
    0.000415 2074.14160 2379.66431 2411.0
    0.000431 2074.28687 2348.17383 2321.0
    0.000434 2074.42920 2345.58472 2306.0
    0.000428 2074.56909 2331.72339 2339.0
    0.000426 2074.70630 2322.76978 2347.0
    0.000430 2074.84058 2317.73291 2328.0
    0.000452 2074.97241 2316.03223 2212.0
    0.000421 2075.10156 2317.39014 2375.0
    0.000424 2075.22803 2321.77319 2357.0
    0.000427 2075.35181 2329.37061 2341.0
    0.000419 2075.47290 2340.64258 2388.0
    0.000432 2075.59155 2356.40674 2317.0
    0.000423 2075.70728 2378.10205 2365.0
    0.000448 2075.82056 2408.22168 2231.0
    0.000425 2075.93115 2451.04736 2354.0
    0.000393 2076.03906 2513.50757 2545.0
    0.000378 2076.14453 2605.54297 2649.0
    0.000374 2076.24731 2738.60693 2672.0
    0.000354 2076.34741 2917.89917 2826.0
    0.0003393 2076.44482 3116.34351 2947.0
    0.0003246 2076.53979 3252.58252 3081.0
    0.0002997 2076.63208 3279.78760 3337.0
    0.0003167 2076.72192 3252.62158 3158.0
    0.0003009 2076.80884 3204.07690 3323.0
    0.0003258 2076.89355 3147.45874 3069.0
    0.0003199 2076.97559 3127.55103 3126.0
    0.0003171 2077.05493 3171.34546 3154.0
    0.0003028 2077.13159 3308.64087 3303.0
    0.0002714 2077.20605 3558.00708 3685.0
    0.0002474 2077.27759 3970.20508 4042.0
    0.0002033 2077.34692 4643.41309 4918.0
    0.0001788 2077.41333 5698.75391 5593.0
    0.0001451 2077.47754 7246.15381 6892.0
    0.0001260 2077.53906 9176.21973 7935.0
    0.0001080 2077.59790 10744.28125 9258.0
    0.0000967 2077.65454 11004.29395 10346.0
    0.0000948 2077.70825 10280.33691 10548.0
    0.0000994 2077.75977 9183.78613 10065.0
    0.0001156 2077.80859 7711.18262 8654.0
    0.0001395 2077.85498 6178.07471 7169.0
    0.0001715 2077.89893 4967.82178 5831.0
    0.0002197 2077.94019 4132.78613 4552.0
    0.0002698 2077.97900 3582.19946 3706.0
    0.0003074 2078.01538 3219.41138 3253.0
    0.0003472 2078.04932 2973.75635 2880.0
    0.000366 2078.08057 2800.29443 2735.0
    0.000377 2078.10962 2672.51050 2656.0
    0.000384 2078.13599 2574.95068 2605.0
    0.000413 2078.15991 2502.73462 2423.0
    0.000425 2078.18140 2445.91772 2355.0
    0.000432 2078.20044 2396.81396 2315.0
    0.000435 2078.21704 2358.58398 2300.0
    0.000452 2078.23120 2327.23706 2212.0
    0.000437 2078.24268 2299.45117 2287.0
    0.000452 2078.25195 2276.06641 2213.0
    0.000462 2078.25879 2252.55640 2164.0
    0.000446 2078.26318 2236.06274 2242.0
    0.000459 2078.26489 2222.18896 2177.0
    0.000464 2078.26440 2208.79175 2157.0
    0.000465 2078.26147 2199.47754 2149.0
    0.000474 2078.25610 2192.19556 2110.0
    0.000453 2078.24829 2186.95825 2208.0
    0.000468 2078.23828 2183.89429 2135.0
    0.000456 2078.22559 2183.28906 2191.0
    0.000454 2078.21069 2185.64893 2203.0
    0.000457 2078.19336 2191.82959 2188.0
    0.000436 2078.17358 2203.28052 2294.0
    0.000454 2078.15137 2222.66333 2201.0
    0.000437 2078.12695 2255.54419 2287.0
    0.000406 2078.09985 2320.50098 2466.0
    0.000396 2078.07056 2393.34229 2525.0
    0.000357 2078.03906 2593.80273 2805.0
    0.0003161 2078.00488 2887.17578 3164.0
    0.0002847 2077.96851 3282.10693 3512.0
    0.0002644 2077.92993 3732.10254 3782.0
    0.0002644 2077.88892 3951.59741 3782.0
    0.0002596 2077.84546 3854.46167 3852.0
    0.0002857 2077.79956 3617.39380 3500.0
    0.0003120 2077.75146 3305.96069 3205.0
    0.0003469 2077.70117 2963.49512 2883.0
    0.000383 2077.64844 2650.58716 2609.0
    0.000417 2077.59326 2429.20825 2398.0
    0.000460 2077.53589 2299.80542 2175.0
    0.000459 2077.47607 2228.74829 2181.0
    0.000464 2077.41406 2190.06079 2155.0
    0.000495 2077.34985 2168.88354 2021.0
    0.000483 2077.28320 2158.57739 2072.0
    0.000485 2077.21436 2157.77637 2062.0
    0.000459 2077.14307 2167.60815 2179.0
    0.000453 2077.06958 2192.77686 2207.0
    0.000427 2076.99365 2244.99438 2343.0
    0.000416 2076.91577 2345.94189 2403.0
    0.000377 2076.83521 2524.53564 2654.0
    0.0003434 2076.75269 2774.23633 2912.0
    0.0003174 2076.66797 3068.81689 3151.0
    0.0002894 2076.58081 3358.78247 3456.0
    0.0002921 2076.49121 3384.08984 3423.0
    0.0003052 2076.39966 3164.96924 3277.0
    0.0003313 2076.30566 2978.99341 3018.0
    0.000356 2076.20972 2760.33521 2811.0
    0.000411 2076.11133 2498.87256 2431.0
    0.000448 2076.01074 2306.99805 2233.0
    0.000473 2075.90771 2188.67822 2113.0
    0.000493 2075.80273 2124.04468 2030.0
    0.000483 2075.69531 2085.74146 2072.0
    0.000491 2075.58594 2060.75391 2035.0
    0.000495 2075.47412 2043.02979 2022.0
    0.000525 2075.36035 2029.74890 1903.0
    0.000515 2075.24414 2019.41138 1940.0
    0.000504 2075.12573 2011.11963 1986.0
    0.000498 2075.00513 2004.30200 2010.0
    0.000506 2074.88257 1998.56848 1975.0
    0.000499 2074.75757 1993.65527 2006.0
    0.000518 2074.63062 1989.37512 1931.0
    0.000507 2074.50122 1985.58997 1973.0
    0.000501 2074.36987 1982.19995 1997.0
    0.000502 2074.23608 1979.12952 1992.0
    0.000488 2074.10034 1976.31995 2050.0
    0.000512 2073.96240 1973.72595 1953.0
    0.000496 2073.82227 1971.31274 2017.0
    0.000500 2073.68018 1967.44617 2000.0
    0.000507 2073.53564 1965.38916 1972.0
    0.000495 2073.38916 1963.43750 2022.0
    0.000499 2073.24048 1956.19934 2004.0
    0.000504 2073.08960 1954.78296 1984.0
    0.000526 2072.93677 1950.53088 1900.0
    0.000488 2072.78149 1949.37964 2049.0
    0.000503 2072.62427 1980.79126 1987.0
    0.000491 2072.46509 1982.22815 2037.0
    0.000508 2072.30347 1983.98926 1968.0
    0.000500 2072.14014 1986.12878 2002.0
    0.000503 2071.97437 2006.01868 1988.0
    0.000505 2071.80664 2010.61609 1979.0
    0.000478 2071.63672 2015.95667 2093.0
    0.000488 2071.46484 2022.26941 2051.0
    0.000511 2071.29077 2029.78943 1958.0
    0.000493 2071.11475 2038.70850 2028.0
    0.000491 2070.93652 2049.39673 2036.0
    0.000497 2070.75610 2062.29468 2013.0
    0.000472 2070.57373 2077.98218 2117.0
    0.000466 2070.38940 2097.26489 2148.0
    0.000466 2070.20288 2121.24341 2145.0
    0.000464 2070.01440 2151.67432 2156.0
    0.000466 2069.82373 2190.45850 2147.0
    0.000458 2069.63110 2241.21045 2184.0
    0.000444 2069.43652 2309.42407 2251.0
    0.000420 2069.23975 2404.28857 2381.0
    0.000403 2069.04077 2543.63647 2479.0
    0.000366 2068.84009 2762.82202 2729.0
    0.0003155 2068.63721 3129.02148 3170.0
    0.0002583 2068.43237 3751.14648 3872.0
    0.0002052 2068.22534 4742.67871 4873.0
    0.0001637 2068.01660 6042.28369 6109.0
    0.0001357 2067.80566 7425.42871 7367.0
    0.0001222 2067.59277 8423.70996 8185.0
    0.0001211 2067.37769 8129.29834 8256.0
    0.0001326 2067.16089 7205.82275 7541.0
    0.0001564 2066.94189 6415.29932 6394.0
    0.0001887 2066.72095 5395.59814 5300.0
    0.0002473 2066.49805 4271.10303 4044.0
    0.0003060 2066.27295 3448.29834 3268.0
    0.000390 2066.04614 2941.24487 2567.0
    0.000430 2065.81738 2642.71313 2328.0
    0.000456 2065.58643 2462.35547 2194.0
    0.000488 2065.35376 2345.97168 2049.0
    0.000505 2065.11890 2265.88916 1981.0
    0.000474 2064.88208 2208.20239 2110.0
    0.000508 2064.64331 2164.69116 1967.0
    0.000500 2064.40283 2130.02051 2001.0
    0.000480 2064.16016 2101.78906 2084.0
    0.000482 2063.91577 2079.06104 2073.0
    0.000517 2063.66919 2060.79980 1935.0
    0.000512 2063.42065 2046.61365 1954.0
    0.000497 2063.17041 2036.97705 2014.0
    0.000509 2062.91821 2032.60107 1966.0
    0.000488 2062.66382 2034.37976 2051.0
    0.000474 2062.40796 2043.06384 2109.0
    0.000462 2062.14990 2058.52490 2164.0
    0.000457 2061.88989 2080.34106 2186.0
    0.000441 2061.62793 2105.56250 2268.0
    0.000461 2061.36426 2130.01587 2170.0
    0.000445 2061.09863 2095.63184 2247.0
    0.000449 2060.83105 2063.32178 2225.0
    0.000476 2060.56152 2035.56909 2099.0
    0.000482 2060.29028 1995.70776 2075.0
    0.000498 2060.01709 1964.13855 2010.0
    0.000515 2059.74194 1937.48535 1941.0
    0.000525 2059.46509 1920.68530 1905.0
    0.000516 2059.18628 1910.84656 1938.0
    0.000499 2058.90552 1904.83154 2006.0
    0.000532 2058.62280 1900.74268 1879.0
    0.000507 2058.33838 1897.68286 1971.0
    0.000503 2058.05200 1895.24255 1989.0
    0.000507 2057.76392 1893.21362 1972.0
    0.000486 2057.47412 1891.47156 2056.0
    0.000505 2057.18213 1889.93713 1979.0
    0.000509 2056.88843 1888.55676 1964.0
    0.000503 2056.59302 1887.29529 1988.0
    0.000505 2056.29565 1886.12537 1979.0
    0.000476 2055.99658 1885.02844 2100.0
    0.000479 2055.69556 1883.99084 2088.0
    0.000504 2055.39258 1883.00122 1984.0
    0.000499 2055.08813 1882.05188 2003.0
    0.000492 2054.78174 1881.06982 2034.0
    0.000489 2054.47339 1880.18665 2043.0
    0.000492 2054.16333 1879.32825 2032.0
    0.000514 2053.85156 1878.45764 1944.0
    0.000485 2053.53784 1897.14966 2061.0
    0.000510 2053.22241 1897.50549 1961.0
    0.000507 2052.90527 1897.98157 1972.0
    0.000490 2052.58618 1908.57385 2042.0
    0.000492 2052.26538 1909.92249 2032.0
    0.000473 2051.94287 1911.29163 2114.0
    0.000484 2051.61841 1913.11365 2065.0
    0.000468 2051.29248 1915.45618 2136.0
    0.000492 2050.96460 1917.20007 2033.0
    0.000503 2050.63477 1920.03308 1990.0
    0.000505 2050.30347 1923.27991 1982.0
    0.000496 2049.97021 1927.00769 2016.0
    0.000506 2049.63550 1931.29785 1977.0
    0.000513 2049.29883 1936.24670 1949.0
    0.000504 2048.96045 1941.97864 1983.0
    0.000490 2048.62036 1948.64404 2041.0
    0.000509 2048.27856 1956.43164 1963.0
    0.000504 2047.93481 1965.58386 1986.0
    0.000513 2047.58948 1985.47034 1948.0
    0.000503 2047.24255 1998.90723 1988.0
    0.000516 2046.89380 2015.00513 1939.0
    0.000491 2046.54333 2038.88892 2035.0
    0.000496 2046.19116 2062.99243 2015.0
    0.000491 2045.83716 2092.90356 2036.0
    0.000489 2045.48169 2130.69873 2043.0
    0.000449 2045.12439 2179.69385 2225.0
    0.000459 2044.76538 2245.22217 2178.0
    0.000427 2044.40466 2335.78198 2341.0
    0.000386 2044.04236 2463.99463 2589.0
    0.0003493 2043.67822 2644.65259 2863.0
    0.0003287 2043.31262 2889.64893 3042.0
    0.0002854 2042.94519 3229.76538 3504.0
    0.0002567 2042.57605 3723.59668 3895.0
    0.0002268 2042.20532 4389.31152 4410.0
    0.0002055 2041.83289 5139.86133 4866.0
    0.0001861 2041.45874 5594.30322 5373.0
    0.0001787 2041.08313 5565.13770 5596.0
    0.0001830 2040.70569 5271.16211 5465.0
    0.0002034 2040.32666 4930.58838 4917.0
    0.0002232 2039.94604 4460.41602 4480.0
    0.0002558 2039.56372 3927.56201 3909.0
    0.0002941 2039.17969 3440.00659 3400.0
    0.0003263 2038.79407 3083.25415 3065.0
    0.000379 2038.40686 2846.58862 2641.0
    0.000390 2038.01794 2711.71826 2562.0
    0.000396 2037.62756 2634.26709 2523.0
    0.000418 2037.23547 2609.88281 2391.0
    0.000403 2036.84167 2635.62354 2482.0
    0.000413 2036.44641 2720.18677 2420.0
    0.000371 2036.04944 2883.61157 2694.0
    0.0003399 2035.65088 3152.68408 2942.0
    0.0003112 2035.25073 3540.99365 3213.0
    0.0002718 2034.84900 3981.10303 3679.0
    0.0002495 2034.44568 4249.84961 4008.0
    0.0002423 2034.04077 4212.03271 4127.0
    0.0002407 2033.63428 4056.92358 4155.0
    0.0002505 2033.22620 3909.69995 3992.0
    0.0002677 2032.81653 3705.06909 3735.0
    0.0002915 2032.40515 3466.11597 3431.0
    0.0002980 2031.99243 3299.86035 3356.0
    0.0003239 2031.57800 3252.40430 3087.0
    0.0003110 2031.16211 3334.00269 3215.0
    0.0002943 2030.74463 3568.58130 3398.0
    0.0002422 2030.32556 4020.18701 4128.0
    0.0002091 2029.90479 4802.08154 4783.0
    0.0001651 2029.48267 6044.07178 6058.0
    0.0001305 2029.05896 7711.94385 7665.0
    0.0001076 2028.63367 9292.58984 9295.0
    0.0000928 2028.20691 10519.16797 10781.0
    0.0000851 2027.77856 11711.54004 11749.0
    0.0000844 2027.34863 12128.43555 11854.0
    0.0000882 2026.91724 11181.65234 11335.0
    0.0000976 2026.48438 9798.96875 10251.0
    0.0001132 2026.04980 8564.52637 8837.0
    0.0001390 2025.61401 7179.38574 7195.0
    0.0001620 2025.17651 5763.30029 6173.0
    0.0002128 2024.73743 4634.70264 4699.0
    0.0002486 2024.29700 3850.93604 4022.0
    0.0003013 2023.85498 3330.14160 3319.0
    0.0003473 2023.41162 2984.50854 2879.0
    0.000375 2022.96655 2748.93652 2670.0
    0.000379 2022.52002 2581.55664 2640.0
    0.000419 2022.07214 2459.64258 2387.0
    0.000423 2021.62268 2364.57959 2366.0
    0.000441 2021.17175 2289.78198 2270.0
    0.000452 2020.71936 2230.79297 2212.0
    0.000459 2020.26550 2181.91919 2180.0
    0.000468 2019.81006 2141.53638 2137.0
    0.000492 2019.35327 2098.83594 2032.0
    0.000492 2018.89502 2070.81519 2033.0
    0.000485 2018.43518 2046.97021 2060.0
    0.000502 2017.97400 2049.08154 1992.0
    0.000508 2017.51147 2033.29297 1967.0
    0.000490 2017.04724 2019.95459 2041.0
    0.000492 2016.58179 2021.77832 2032.0
    0.000492 2016.11487 2013.14636 2034.0
    0.000496 2015.64636 2006.21484 2017.0
    0.000497 2015.17651 2000.84094 2013.0
    0.000499 2014.70520 1996.92505 2004.0
    0.000488 2014.23242 1994.41101 2050.0
    0.000492 2013.75842 1993.28101 2034.0
    0.000496 2013.28284 1993.55615 2017.0
    0.000461 2012.80591 1995.29956 2170.0
    0.000475 2012.32739 1998.62207 2105.0
    0.000463 2011.84766 2003.69385 2159.0
    0.000470 2011.36633 1978.34741 2126.0
    0.000474 2010.88391 1989.49463 2108.0
    0.000475 2010.39990 2003.32690 2106.0
    0.000435 2009.91443 1990.24805 2299.0
    0.000439 2009.42761 2013.52319 2279.0
    0.000429 2008.93945 2042.76331 2333.0
    0.000415 2008.44995 2080.36377 2412.0
    0.000416 2007.95898 2129.77173 2406.0
    0.000406 2007.46667 2231.35132 2466.0
    0.000396 2006.97290 2320.43994 2527.0
    0.000376 2006.47791 2433.73975 2662.0
    0.000374 2005.98132 2589.86401 2676.0
    0.000361 2005.48364 2718.53833 2767.0
    0.000354 2004.98450 2835.74390 2823.0
    0.0003292 2004.48389 2974.51807 3038.0
    0.0003077 2003.98206 3183.38330 3250.0
    0.0002821 2003.47876 3488.27490 3545.0
    0.0002464 2002.97412 3937.81104 4058.0
    0.0002255 2002.46826 4582.89453 4435.0
    0.0001950 2001.96106 5409.50342 5127.0
    0.0001736 2001.45251 6206.73047 5761.0
    0.0001603 2000.94250 6578.57275 6239.0
    0.0001545 2000.43127 6419.03662 6474.0
    0.0001580 1999.91858 6048.54150 6331.0
    0.0001765 1999.40479 5632.32275 5666.0
    0.0001929 1998.88953 5081.73535 5184.0
    0.0002213 1998.37305 4434.76074 4518.0
    0.0002575 1997.85522 3856.41479 3883.0
    0.0002889 1997.33594 3425.30371 3461.0
    0.0003316 1996.81555 3134.20264 3016.0
    0.000359 1996.29370 2951.59766 2785.0
    0.000386 1995.77063 2849.13477 2594.0
    0.000375 1995.24634 2807.23657 2668.0
    0.000375 1994.72070 2815.47437 2667.0
    0.000371 1994.19360 2872.06519 2697.0
    0.000353 1993.66541 2984.19971 2835.0
    0.0003403 1993.13586 3170.50488 2939.0
    0.0003029 1992.60510 3464.84937 3301.0
    0.0002777 1992.07300 3920.08423 3601.0
    0.0002275 1991.53967 4607.28857 4395.0
    0.0001860 1991.00500 5598.08789 5375.0
    0.0001529 1990.46912 6889.53418 6541.0
    0.0001275 1989.93201 8214.77344 7842.0
    0.0001139 1989.39368 8988.18945 8778.0
    0.0001111 1988.85400 9027.75391 9003.0
    0.0001134 1988.31311 8748.99219 8819.0
    0.0001213 1987.77075 8361.23633 8246.0
    0.0001285 1987.22754 7611.05908 7782.0
    0.0001482 1986.68286 6579.27490 6747.0
    0.0001700 1986.13696 5585.16357 5881.0
    0.0001976 1985.58984 4769.39160 5060.0
    0.0002396 1985.04150 4101.19727 4174.0
    0.0002728 1984.49182 3575.26807 3666.0
    0.0003108 1983.94116 3187.01489 3217.0
    0.0003418 1983.38904 2909.79443 2926.0
    0.000367 1982.83582 2718.06592 2725.0
    0.000390 1982.28137 2550.00513 2561.0
    0.000397 1981.72559 2447.39868 2516.0
    0.000400 1981.16882 2373.81519 2503.0
    0.000428 1980.61072 2316.70288 2337.0
    0.000427 1980.05139 2261.08228 2340.0
    0.000451 1979.49097 2230.17236 2217.0
    0.000444 1978.92920 2208.51294 2254.0
    0.000462 1978.36621 2206.19165 2163.0
    0.000458 1977.80237 2200.70605 2184.0
    0.000452 1977.23706 2202.55298 2213.0
    0.000444 1976.67053 2217.39673 2250.0
    0.000436 1976.10303 2235.62256 2296.0
    0.000455 1975.53418 2263.75024 2200.0
    0.000412 1974.96411 2304.11743 2429.0
    0.000406 1974.39307 2360.45117 2462.0
    0.000387 1973.82080 2438.96338 2586.0
    0.000372 1973.24731 2550.04614 2685.0
    0.0003331 1972.67273 2710.94678 3002.0
    0.0003207 1972.09680 2948.61890 3118.0
    0.0002884 1971.51990 3300.06421 3467.0
    0.0002593 1970.94189 3809.63403 3857.0
    0.0002252 1970.36255 4521.98779 4440.0
    0.0001949 1969.78223 5380.56641 5132.0
    0.0001759 1969.20068 6219.40283 5684.0
    0.0001595 1968.61804 6572.59521 6269.0
    0.0001528 1968.03418 6363.04053 6543.0
    0.0001550 1967.44934 5982.97656 6451.0
    0.0001701 1966.86328 5621.74854 5878.0
    0.0001884 1966.27612 5144.03174 5308.0
    0.0002087 1965.68774 4561.50781 4792.0
    0.0002321 1965.09827 4076.22021 4309.0
    0.0002470 1964.50793 3785.84985 4049.0
    0.0002701 1963.91626 3690.38672 3702.0
    0.0002787 1963.32349 3709.35889 3588.0
    0.0002899 1962.72961 3697.78271 3449.0
    0.0002804 1962.13464 3595.92358 3566.0
    0.0002865 1961.53857 3501.84497 3490.0
    0.0002796 1960.94141 3478.84839 3577.0
    0.0002849 1960.34314 3497.72437 3510.0
    0.0002838 1959.74377 3555.83179 3524.0
    0.0002791 1959.14343 3692.13867 3583.0
    0.0002674 1958.54187 3866.29077 3740.0
    0.0002579 1957.93921 3938.62231 3877.0
    0.0002652 1957.33569 3836.35083 3771.0
    0.0002622 1956.73083 3653.21973 3814.0
    0.0002835 1956.12500 3469.63843 3527.0
    0.0002968 1955.51819 3258.88159 3369.0
    0.0003346 1954.91028 3002.18726 2989.0
    0.000360 1954.30115 2749.46045 2781.0
    0.000382 1953.69116 2544.80591 2615.0
    0.000425 1953.08008 2395.57959 2351.0
    0.000436 1952.46777 2292.71680 2293.0
    0.000459 1951.85474 2225.19751 2177.0
    0.000457 1951.24048 2184.65332 2190.0
    0.000478 1950.62500 2166.33789 2093.0
    0.000453 1950.00867 2169.12476 2207.0
    0.000467 1949.39136 2195.29419 2143.0
    0.000449 1948.77295 2250.05615 2229.0
    0.000429 1948.15344 2340.27441 2329.0
    0.000414 1947.53296 2444.67285 2415.0
    0.000396 1946.91150 2604.17432 2528.0
    0.000369 1946.28894 2743.91455 2708.0
    0.000368 1945.66541 2794.49023 2719.0
    0.000364 1945.04089 2736.70459 2749.0
    0.000358 1944.41528 2656.57349 2792.0
    0.000382 1943.78857 2569.87305 2616.0
    0.000415 1943.16113 2459.83594 2409.0
    0.000421 1942.53259 2326.89160 2377.0
    0.000429 1941.90295 2199.67334 2330.0
    0.000478 1941.27246 2091.95337 2090.0
    0.000478 1940.64087 2015.94214 2094.0
    0.000493 1940.00806 1961.03210 2028.0
    0.000497 1939.37463 1921.44360 2012.0
    0.000525 1938.74011 1933.49597 1903.0
    0.000497 1938.10449 1914.42126 2012.0
    0.000510 1937.46814 1900.49951 1962.0
    0.000487 1936.83069 1891.09436 2053.0
    0.000497 1936.19202 1894.30774 2014.0
    0.000506 1935.55273 1890.94055 1976.0
    0.000503 1934.91235 2000.57813 1990.0
    0.000512 1934.27100 2010.04602 1955.0
    0.000480 1933.62866 2016.26587 2085.0
    0.000505 1932.98535 2082.40869 1981.0
    0.000476 1932.34131 2104.03271 2099.0
    0.000485 1931.69604 2129.41089 2061.0
    0.000488 1931.04993 2159.07715 2051.0
    0.000448 1930.40295 2193.73145 2230.0
    0.000451 1929.75476 2234.29199 2217.0
    0.000446 1929.10583 2281.93750 2244.0
    0.000443 1928.45605 2338.17285 2258.0
    0.000424 1927.80530 2405.03906 2357.0
    0.000415 1927.15344 2485.19409 2411.0
    0.000403 1926.50073 2582.22534 2484.0
    0.000388 1925.84717 2701.10303 2577.0
    0.000369 1925.19250 2848.78320 2712.0
    0.000355 1924.53723 3035.19214 2819.0
    0.0003220 1923.88086 3275.36719 3106.0
    0.0002913 1923.22351 3586.53442 3433.0
    0.0002603 1922.56543 4020.97559 3842.0
    0.0002136 1921.90625 4645.65283 4682.0
    0.0001689 1921.24622 5601.30029 5921.0
    0.0001283 1920.58533 7133.91357 7797.0
    0.0000972 1919.92358 9616.97754 10283.0
    0.0000741 1919.26086 13425.03906 13494.0
    0.0000577 1918.59729 18401.79688 17317.0
    0.0000482 1917.93286 22419.95313 20764.0
    0.0000429 1917.26733 22950.56641 23311.0
    0.0000424 1916.60120 22108.36719 23575.0
    0.0000441 1915.93408 22102.60156 22673.0
    0.0000471 1915.26611 21576.52344 21233.0
    0.0000515 1914.59729 18851.95508 19408.0
    0.0000607 1913.92749 15354.91406 16479.0
    0.0000737 1913.25696 12548.71777 13570.0
    0.0000979 1912.58545 10294.48438 10212.0
    0.0001256 1911.91296 8293.35938 7962.0
    0.0001576 1911.23987 6647.11914 6346.0
    0.0002001 1910.56580 5425.22021 4998.0
    0.0002453 1909.89075 4559.20313 4077.0
    0.0002952 1909.21509 3950.74683 3388.0
    0.0003403 1908.53845 3518.28369 2939.0
    0.000361 1907.86096 3203.75098 2772.0
    0.000382 1907.18274 2976.90894 2615.0
    0.000402 1906.50354 2795.43579 2487.0
    0.000424 1905.82349 2652.51758 2356.0
    0.000433 1905.14270 2536.75806 2311.0
    0.000440 1904.46106 2460.80908 2274.0
    0.000439 1903.77856 2412.79199 2280.0
    0.000466 1903.09534 2350.61255 2148.0
    0.000451 1902.41113 2298.66455 2219.0
    0.000452 1901.72607 2262.58862 2212.0
    0.000480 1901.04041 2241.65430 2084.0
    0.000471 1900.35376 2213.50244 2124.0
    0.000461 1899.66638 2190.99292 2171.0
    0.000464 1898.97827 2173.59937 2157.0
    0.000468 1898.28918 2160.98169 2138.0
    0.000478 1897.59924 2152.98047 2091.0
    0.000468 1896.90869 2149.60815 2137.0
    0.000460 1896.21729 2151.05640 2172.0
    0.000475 1895.52527 2157.73047 2106.0
    0.000468 1894.83215 2170.01855 2137.0
    0.000478 1894.13831 2191.43823 2090.0
    0.000485 1893.44385 2219.47363 2062.0
    0.000453 1892.74841 2258.19409 2206.0
    0.000427 1892.05212 2310.86426 2340.0
    0.000421 1891.35547 2338.88745 2373.0
    0.000403 1890.65759 2442.97339 2481.0
    0.000367 1889.95911 2589.71191 2726.0
    0.0003388 1889.26001 2806.33740 2952.0
    0.0002993 1888.55981 3045.83984 3341.0
    0.0002535 1887.85913 3542.82617 3944.0
    0.0002131 1887.15771 4269.53271 4693.0
    0.0001843 1886.45532 5274.74707 5425.0
    0.0001555 1885.75220 6375.35840 6429.0
    0.0001396 1885.04846 6993.95410 7163.0
    0.0001371 1884.34387 6960.26465 7293.0
    0.0001433 1883.63855 6843.40967 6978.0
    0.0001480 1882.93262 6869.91455 6755.0
    0.0001534 1882.22583 6774.45508 6519.0
    0.0001595 1881.51807 6429.68555 6269.0
    0.0001724 1880.80994 6057.75342 5800.0
    0.0001852 1880.10095 5696.11084 5399.0
    0.0002027 1879.39111 5239.50391 4934.0
    0.0002127 1878.68079 4740.65625 4702.0
    0.0002387 1877.96936 4308.17188 4190.0
    0.0002623 1877.25769 3941.34985 3812.0
    0.0002889 1876.54504 3580.94897 3462.0
    0.0003062 1875.83167 3224.13647 3266.0
    0.0003481 1875.11755 2912.81030 2873.0
    0.000389 1874.40271 2669.55859 2573.0
    0.000416 1873.68713 2491.45752 2403.0
    0.000437 1872.97107 2367.01660 2288.0
    0.000447 1872.25415 2285.28223 2237.0
    0.000469 1871.53662 2238.28101 2133.0
    0.000447 1870.81824 2219.73608 2237.0
    0.000448 1870.09924 2220.94507 2234.0
    0.000449 1869.37939 2224.54761 2227.0
    0.000468 1868.65918 2208.83447 2136.0
    0.000462 1867.93811 2182.02710 2164.0
    0.000441 1867.21631 2138.69385 2266.0
    0.000493 1866.49390 2098.89624 2027.0
    0.000468 1865.77075 2057.24048 2138.0
    0.000491 1865.04675 2015.16565 2036.0
    0.000516 1864.32239 1968.08362 1939.0
    0.000528 1863.59729 1928.04785 1893.0
    0.000534 1862.87146 1896.93188 1873.0
    0.000498 1862.14502 1873.70886 2010.0
    0.000512 1861.41785 1856.73572 1954.0
    0.000539 1860.68982 1844.59326 1856.0
    0.000524 1859.96155 1836.26270 1907.0
    0.000539 1859.23242 1831.10181 1854.0
    0.000532 1858.50256 1828.81445 1880.0
    0.000536 1857.77222 1820.51685 1865.0
    0.000527 1857.04102 1824.71667 1897.0
    0.000541 1856.30945 1832.61243 1847.0
    0.000514 1855.57715 1845.25073 1945.0
    0.000549 1854.84387 1833.34363 1823.0
    0.000516 1854.11035 1863.64575 1938.0
    0.000502 1853.37610 1910.85706 1994.0
    0.000485 1852.64099 1983.13794 2061.0
    0.000433 1851.90564 2101.87720 2309.0
    0.000410 1851.16943 2284.09644 2439.0
    0.000368 1850.43250 2586.37476 2714.0
    0.0003389 1849.69519 2979.06494 2951.0
    0.0003196 1848.95715 3287.59277 3129.0
    0.0003118 1848.21826 3264.58228 3207.0
    0.0003235 1847.47913 3043.82593 3091.0
    0.0003346 1846.73926 2888.08057 2989.0
    0.000364 1845.99854 2814.02979 2744.0
    0.000383 1845.25757 2668.31348 2612.0
    0.000405 1844.51587 2424.79639 2471.0
    0.000459 1843.77344 2206.54956 2177.0
    0.000483 1843.03064 2042.73828 2069.0
    0.000525 1842.28711 1937.85974 1904.0
    0.000528 1841.54297 1871.58960 1893.0
    0.000523 1840.79822 1828.90491 1912.0
    0.000563 1840.05298 1803.78235 1777.0
    0.000578 1839.30688 1783.92285 1731.0
    0.000553 1838.56055 1769.70630 1807.0
    0.000557 1837.81348 1759.49390 1795.0
    0.000562 1837.06592 1752.33923 1778.0
    0.000564 1836.31775 1747.67920 1773.0
    0.000572 1835.56873 1745.21399 1748.0
    0.000570 1834.81958 1744.85144 1753.0
    0.000576 1834.06958 1746.71155 1736.0
    0.000558 1833.31909 1751.19873 1791.0
    0.000560 1832.56799 1759.17456 1785.0
    0.000581 1831.81641 1772.26868 1721.0
    0.000560 1831.06409 1793.23303 1786.0
    0.000556 1830.31152 1826.06824 1798.0
    0.000527 1829.55823 1875.41296 1899.0
    0.000518 1828.80432 1943.12976 1932.0
    0.000500 1828.04993 2017.18005 2001.0
    0.000503 1827.29504 2060.76978 1989.0
    0.000483 1826.53943 2053.15698 2070.0
    0.000514 1825.78345 2029.24585 1946.0
    0.000511 1825.02686 2020.80518 1957.0
    0.000512 1824.26978 2022.55005 1953.0
    0.000513 1823.51233 2016.31531 1949.0
    0.000492 1822.75403 1999.13074 2031.0
    0.000506 1821.99512 2015.76160 1977.0
    0.000492 1821.23621 2069.35986 2034.0
    0.000481 1820.47632 2170.84546 2080.0
    0.000403 1819.71606 2331.55054 2479.0
    0.000392 1818.95532 2557.60059 2551.0
    0.0003447 1818.19385 2826.29077 2901.0
    0.0003377 1817.43213 3046.54688 2961.0
    0.0003319 1816.66992 3099.05615 3013.0
    0.0003297 1815.90686 2999.20825 3033.0
    0.000358 1815.14368 2873.41553 2790.0
    0.0003449 1814.37976 2771.27124 2899.0
    0.000378 1813.61523 2649.12012 2644.0
    0.000416 1812.85059 2482.48364 2401.0
    0.000422 1812.08521 2292.29297 2367.0
    0.000455 1811.31934 2131.05664 2198.0
    0.000466 1810.55298 2010.90723 2145.0
    0.000490 1809.78613 1925.72864 2041.0
    0.000501 1809.01868 1871.47095 1995.0
    0.000515 1808.25098 1830.23694 1942.0
    0.000558 1807.48267 1801.04211 1791.0
    0.000536 1806.71387 1780.03601 1865.0
    0.000541 1805.94458 1764.79309 1847.0
    0.000550 1805.17480 1753.83752 1819.0
    0.000571 1804.40442 1746.29175 1751.0
    0.000539 1803.63391 1741.65613 1856.0
    0.000551 1802.86279 1739.68469 1816.0
    0.000568 1802.09119 1740.34863 1761.0
    0.000588 1801.31909 1743.82422 1702.0
    0.000551 1800.54651 1770.10168 1815.0
    0.000546 1799.77332 1782.09167 1831.0
    0.000543 1799.00000 1799.37146 1840.0
    0.000563 1798.22607 1824.45752 1777.0
    0.000531 1797.45166 1870.29797 1883.0
    0.000525 1796.67688 1926.33313 1906.0
    0.000484 1795.90149 2014.08240 2067.0
    0.000464 1795.12585 2152.33447 2155.0
    0.000422 1794.34973 2362.18481 2371.0
    0.000385 1793.57312 2665.51196 2598.0
    0.0003469 1792.79602 2962.62939 2883.0
    0.0003270 1792.01855 3102.41748 3058.0
    0.0003213 1791.24048 3017.73096 3112.0
    0.0003236 1790.46240 2905.08569 3090.0
    0.000362 1789.68347 2878.33008 2765.0
    0.000356 1788.90430 2883.63867 2810.0
    0.000375 1788.12476 2794.23315 2667.0
    0.000384 1787.34460 2620.34790 2606.0
    0.000409 1786.56409 2447.22778 2447.0
    0.000453 1785.78333 2329.36328 2209.0
    0.000461 1785.00195 2258.82983 2168.0
    0.000500 1784.22021 2212.47241 2002.0
    0.000484 1783.43823 2177.54126 2065.0
    0.000497 1782.65552 2158.21167 2014.0
    0.000496 1781.87256 2161.31738 2017.0
    0.000492 1781.08936 2189.58447 2031.0
    0.000473 1780.30554 2245.68799 2113.0
    0.000463 1779.52136 2335.16870 2158.0
    0.000437 1778.73694 2466.75220 2286.0
    0.000383 1777.95203 2652.67651 2612.0
    0.0003470 1777.16650 2908.69824 2882.0
    0.0003101 1776.38098 3262.28906 3225.0
    0.0002581 1775.59485 3748.53174 3874.0
    0.0002245 1774.80823 4379.61328 4454.0
    0.0001931 1774.02148 5096.16895 5179.0
    0.0001698 1773.23401 5758.91650 5889.0
    0.0001532 1772.44653 6271.60352 6528.0
    0.0001523 1771.65845 6547.00244 6568.0
    0.0001518 1770.87012 6412.38281 6587.0
    0.0001543 1770.08130 6042.30469 6481.0
    0.0001603 1769.29224 5753.74854 6238.0
    0.0001707 1768.50256 5636.10254 5859.0
    0.0001763 1767.71277 5569.60254 5672.0
    0.0001774 1766.92261 5442.50146 5637.0
    0.0001875 1766.13196 5279.58643 5333.0
    0.0001904 1765.34106 5046.03564 5253.0
    0.0002016 1764.54968 4738.97949 4961.0
    0.0002101 1763.75793 4438.83447 4759.0
    0.0002371 1762.96594 4181.32617 4218.0
    0.0002557 1762.17358 3909.17480 3911.0
    0.0002804 1761.38086 3587.15503 3566.0
    0.0003046 1760.58789 3238.76758 3283.0
    0.0003428 1759.79443 2924.58545 2917.0
    0.000372 1759.00049 2661.48438 2689.0
    0.000428 1758.20667 2449.22559 2339.0
    0.000456 1757.41211 2286.54468 2192.0
    0.000497 1756.61743 2161.68604 2012.0
    0.000532 1755.82227 2070.92407 1880.0
    0.000540 1755.02686 2002.72107 1851.0
    0.000555 1754.23096 1955.13062 1803.0
    0.000547 1753.43506 1915.79919 1829.0
    0.000561 1752.63867 1885.95300 1784.0
    0.000559 1751.84204 1863.92920 1789.0
    0.000587 1751.04492 1850.42554 1704.0
    0.000562 1750.24756 1841.92749 1779.0
    0.000579 1749.44995 1838.53101 1726.0
    0.000557 1748.65186 1838.70105 1794.0
    0.000562 1747.85352 1839.06445 1778.0
    0.000553 1747.05505 1837.04309 1807.0
    0.000556 1746.25598 1834.18738 1797.0
    0.000581 1745.45679 1813.49280 1720.0
    0.000557 1744.65747 1820.90369 1794.0
    0.000552 1743.85767 1834.96826 1810.0
    0.000534 1743.05737 1857.06616 1872.0
    0.000531 1742.25708 1889.94897 1883.0
    0.000519 1741.45630 1924.08948 1926.0
    0.000537 1740.65515 1972.39392 1863.0
    0.000480 1739.85413 2011.86084 2082.0
    0.000480 1739.05249 2043.09253 2082.0
    0.000457 1738.25049 2083.45654 2189.0
    0.000449 1737.44849 2127.10010 2225.0
    0.000442 1736.64600 2216.39697 2262.0
    0.000428 1735.84314 2311.56567 2337.0
    0.000414 1735.04041 2385.37036 2415.0
    0.000418 1734.23706 2387.78271 2392.0
    0.000428 1733.43347 2343.25049 2336.0
    0.000436 1732.62976 2285.15259 2294.0
    0.000443 1731.82568 2241.57495 2255.0
    0.000460 1731.02124 2207.82275 2175.0
    0.000469 1730.21667 2165.78198 2131.0
    0.000468 1729.41187 2121.55786 2139.0
    0.000480 1728.60681 2095.08325 2083.0
    0.000474 1727.80139 2094.14917 2109.0
    0.000490 1726.99561 2107.18066 2042.0
    0.000492 1726.18982 2109.43237 2033.0
    0.000473 1725.38367 2085.19629 2115.0
    0.000496 1724.57727 2044.79333 2015.0
    0.000501 1723.77063 2006.59460 1995.0
    0.000496 1722.96375 1986.26953 2017.0
    0.000524 1722.15649 1953.83899 1907.0
    0.000501 1721.34924 1916.45996 1997.0
    0.000523 1720.54163 1881.59241 1913.0
    0.000540 1719.73376 1864.43884 1853.0
    0.000525 1718.92566 1855.16028 1906.0
    0.000543 1718.11743 1843.19885 1841.0
    0.000507 1717.30872 1828.12207 1973.0
    0.000553 1716.50000 1811.42444 1808.0
    0.000534 1715.69104 1802.37427 1871.0
    0.000556 1714.88184 1795.15637 1799.0
    0.000552 1714.07239 1788.87585 1811.0
    0.000540 1713.26270 1788.43506 1851.0
    0.000549 1712.45264 1777.72058 1823.0
    0.000541 1711.64270 1767.55066 1847.0
    0.000547 1710.83228 1762.88965 1829.0
    0.000543 1710.02173 1764.54846 1842.0
    0.000531 1709.21118 1776.86133 1882.0
    0.000563 1708.40002 1792.09497 1776.0
    0.000539 1707.58899 1815.68262 1854.0
    0.000515 1706.77771 1855.21094 1942.0
    0.000501 1705.96594 1913.16895 1996.0
    0.000481 1705.15430 2014.65344 2079.0
    0.000438 1704.34241 2177.25928 2282.0
    0.000412 1703.53003 2427.71826 2428.0
    0.0003488 1702.71777 2779.41626 2867.0
    0.0003202 1701.90527 3178.73340 3123.0
    0.0002988 1701.09229 3424.37866 3347.0
    0.0002858 1700.27954 3429.20898 3499.0
    0.0002842 1699.46643 3409.19360 3519.0
    0.0002882 1698.65295 3500.61938 3470.0
    0.0002778 1697.83960 3582.68384 3600.0
    0.0003056 1697.02588 3450.65161 3272.0
    0.0003066 1696.21204 3143.64380 3262.0
    0.0003386 1695.39795 2862.11182 2953.0
    0.000368 1694.58374 2676.29321 2718.0
    0.000417 1693.76929 2528.47998 2400.0
    0.000440 1692.95483 2365.69653 2274.0
    0.000452 1692.14014 2215.77441 2212.0
    0.000492 1691.32520 2110.34473 2031.0
    0.000518 1690.51013 2056.10034 1930.0
    0.000521 1689.69495 2050.02539 1921.0
    0.000505 1688.87939 2094.08569 1982.0
    0.000469 1688.06396 2189.01489 2134.0
    0.000422 1687.24829 2343.72070 2369.0
    0.000376 1686.43237 2556.75488 2659.0
    0.000362 1685.61633 2798.51929 2766.0
    0.0003341 1684.80005 2990.38135 2993.0
    0.0003337 1683.98389 3030.80640 2997.0
    0.0003271 1683.16736 2933.25708 3057.0
    0.0003326 1682.35083 2813.63379 3007.0
    0.000363 1681.53406 2733.47876 2755.0
    0.000384 1680.71716 2668.29980 2602.0
    0.000411 1679.89990 2556.76611 2433.0
    0.000428 1679.08289 2393.84180 2336.0
    0.000461 1678.26563 2224.82568 2171.0
    0.000490 1677.44812 2073.46216 2040.0
    0.000507 1676.63049 1970.65930 1972.0
    0.000537 1675.81274 1884.41040 1861.0
    0.000555 1674.99475 1831.39148 1801.0
    0.000546 1674.17712 1789.03613 1832.0
    0.000576 1673.35889 1756.76978 1737.0
    0.000587 1672.54065 1732.01196 1704.0
    0.000575 1671.72241 1723.63831 1739.0
    0.000590 1670.90381 1727.15808 1696.0
    0.000559 1670.08521 1742.52466 1790.0
    0.000556 1669.26660 1768.71338 1800.0
    0.000546 1668.44763 1801.19958 1832.0
    0.000548 1667.62878 1828.89746 1826.0
    0.000549 1666.80981 1839.65930 1823.0
    0.000528 1665.99060 1833.55237 1895.0
    0.000553 1665.17126 1823.31616 1807.0
    0.000534 1664.35205 1819.28394 1871.0
    0.000540 1663.53247 1821.97083 1851.0
    0.000545 1662.71301 1827.28064 1835.0
    0.000530 1661.89331 1834.87366 1888.0
    0.000546 1661.07349 1845.96472 1830.0
    0.000506 1660.25378 1853.86133 1976.0
    0.000505 1659.43372 1846.45251 1979.0
    0.000540 1658.61365 1822.32446 1852.0
    0.000538 1657.79358 1793.43933 1859.0
    0.000561 1656.97327 1768.71204 1781.0
    0.000566 1656.15283 1748.37646 1766.0
    0.000562 1655.33264 1717.12476 1779.0
    0.000571 1654.51208 1700.87427 1752.0
    0.000582 1653.69153 1673.98376 1717.0
    0.000612 1652.87085 1648.92334 1635.0
    0.000605 1652.05017 1627.16150 1654.0
    0.000613 1651.22913 1605.71436 1630.0
    0.000606 1650.40845 1597.91528 1651.0
    0.000593 1649.58752 1590.31506 1686.0
    0.000561 1648.76648 1585.26331 1783.0
    0.000615 1647.94531 1582.04614 1627.0
    0.000567 1647.12415 1591.74243 1764.0
    0.000597 1646.30286 1594.51733 1676.0
    0.000607 1645.48169 1601.20105 1647.0
    0.000598 1644.66028 1609.90039 1672.0
    0.000566 1643.83887 1617.43665 1767.0
    0.000590 1643.01746 1647.69556 1694.0
    0.000582 1642.19592 1648.89258 1717.0
    0.000593 1641.37415 1649.89331 1685.0
    0.000579 1640.55261 1652.10840 1727.0
    0.000584 1639.73096 1655.56482 1712.0
    0.000573 1638.90942 1669.92615 1746.0
    0.000592 1638.08752 1672.41833 1688.0
    0.000589 1637.26550 1679.29663 1698.0
    0.000571 1636.44385 1689.53882 1752.0
    0.000597 1635.62183 1704.32043 1674.0
    0.000581 1634.79980 1724.50562 1721.0
    0.000567 1633.97803 1750.23303 1763.0
    0.000559 1633.15576 1785.49707 1790.0
    0.000534 1632.33374 1832.21509 1874.0
    0.000529 1631.51172 1894.94006 1889.0
    0.000487 1630.68945 1978.13354 2054.0
    0.000466 1629.86731 2094.73413 2145.0
    0.000426 1629.04529 2252.28003 2347.0
    0.000402 1628.22290 2458.29663 2485.0
    0.000375 1627.40063 2706.99146 2664.0
    0.0003299 1626.57849 2956.40991 3031.0
    0.0003220 1625.75623 3128.89941 3106.0
    0.0003220 1624.93372 3185.06714 3106.0
    0.0003199 1624.11145 3165.24585 3126.0
    0.0003251 1623.28918 3178.51538 3076.0
    0.0003157 1622.46667 3249.48730 3168.0
    0.0003122 1621.64441 3372.15454 3203.0
    0.0002835 1620.82202 3537.94727 3527.0
    0.0002678 1619.99939 3761.98242 3734.0
    0.0002523 1619.17712 4051.53979 3964.0
    0.0002442 1618.35461 4305.71143 4095.0
    0.0002259 1617.53235 4441.48389 4427.0
    0.0002176 1616.70984 4567.14746 4596.0
    0.0002058 1615.88745 4835.11865 4859.0
    0.0001917 1615.06494 5250.56396 5217.0
    0.0001792 1614.24255 5603.87109 5581.0
    0.0001754 1613.41992 5616.85059 5700.0
    0.0001819 1612.59766 5274.40381 5498.0
    0.0001989 1611.77527 4830.39111 5028.0
    0.0002203 1610.95288 4485.10791 4539.0
    0.0002314 1610.13049 4238.56152 4322.0
    0.0002590 1609.30811 3976.84497 3861.0
    0.0002734 1608.48547 3644.76343 3658.0
    0.0002939 1607.66333 3309.78516 3402.0
    0.0003192 1606.84094 3069.58936 3133.0
    0.0003316 1606.01868 2938.42871 3016.0
    0.0003451 1605.19629 2932.29517 2898.0
    0.0003340 1604.37402 3040.16772 2994.0
    0.0003248 1603.55164 3146.99463 3079.0
    0.0003292 1602.72949 3130.60498 3038.0
    0.0003224 1601.90723 2973.79199 3102.0
    0.0003389 1601.08508 2827.93579 2951.0
    0.0003498 1600.26294 2774.40308 2859.0
    0.0003461 1599.44080 2776.95117 2889.0
    0.000366 1598.61853 2766.68921 2733.0
    0.000363 1597.79663 2722.65869 2757.0
    0.000358 1596.97461 2699.61987 2790.0
    0.000358 1596.15259 2761.25122 2797.0
    0.0003438 1595.33069 2890.09570 2909.0
    0.0003337 1594.50879 3040.11255 2997.0
    0.0003238 1593.68701 3156.95752 3088.0
    0.0003303 1592.86511 3195.14551 3028.0
    0.0003255 1592.04321 3225.87500 3072.0
    0.0003151 1591.22168 3272.39502 3174.0
    0.0003092 1590.40002 3303.50171 3234.0
    0.0003151 1589.57825 3257.13794 3174.0
    0.0003181 1588.75684 3181.95093 3144.0
    0.0003300 1587.93530 3150.68311 3030.0
    0.0003126 1587.11365 3216.28735 3199.0
    0.0003016 1586.29236 3377.91260 3316.0
    0.0002917 1585.47095 3549.77979 3428.0
    0.0002782 1584.64954 3566.52930 3594.0
    0.0002894 1583.82849 3393.19141 3455.0
    0.0002936 1583.00732 3152.70581 3406.0
    0.0003142 1582.18604 3005.26074 3183.0
    0.0003236 1581.36511 2967.26465 3090.0
    0.0003360 1580.54419 2951.10547 2976.0
    0.0003349 1579.72302 2870.12305 2986.0
    0.000356 1578.90234 2766.74097 2808.0
    0.0003497 1578.08154 2706.82788 2860.0
    0.000358 1577.26086 2709.12158 2792.0
    0.000359 1576.44031 2753.53735 2783.0
    0.000355 1575.61975 2809.10181 2813.0
    0.000352 1574.79907 2856.04492 2842.0
    0.0003459 1573.97888 2902.46143 2891.0
    0.0003247 1573.15857 2975.60498 3080.0
    0.0003116 1572.33838 3100.07788 3209.0
    0.0003017 1571.51819 3291.20435 3315.0
    0.0002753 1570.69800 3564.90063 3633.0
    0.0002437 1569.87817 3947.92407 4104.0
    0.0002226 1569.05823 4467.50830 4493.0
    0.0001955 1568.23853 5110.19580 5116.0
    0.0001682 1567.41882 5782.82031 5947.0
    0.0001596 1566.59924 6356.13086 6267.0
    0.0001451 1565.77954 6792.83545 6890.0
    0.0001373 1564.96021 7042.37598 7284.0
    0.0001376 1564.14099 7048.37891 7270.0
    0.0001420 1563.32166 6947.25830 7044.0
    0.0001448 1562.50256 6842.80908 6908.0
    0.0001553 1561.68359 6618.04004 6438.0
    0.0001674 1560.86450 6118.46777 5975.0
    0.0001771 1560.04590 5434.66406 5645.0
    0.0001998 1559.22717 4761.29102 5004.0
    0.0002384 1558.40857 4235.69482 4195.0
    0.0002706 1557.59009 3816.39917 3696.0
    0.0003155 1556.77185 3397.84619 3170.0
    0.000352 1555.95361 2987.28418 2843.0
    0.000387 1555.13550 2646.90991 2584.0
    0.000436 1554.31726 2390.99512 2291.0
    0.000478 1553.49939 2204.69141 2093.0
    0.000513 1552.68140 2068.73901 1950.0
    0.000567 1551.86401 1967.62195 1764.0
    0.000549 1551.04651 1890.25110 1822.0
    0.000575 1550.22900 1829.44824 1740.0
    0.000621 1549.41162 1780.50623 1610.0
    0.000597 1548.59436 1740.31934 1676.0
    0.000622 1547.77734 1713.01379 1607.0
    0.000618 1546.96057 1684.93945 1617.0
    0.000630 1546.14380 1660.98486 1587.0
    0.000643 1545.32715 1640.36389 1556.0
    0.000620 1544.51050 1622.47449 1614.0
    0.000627 1543.69397 1606.84827 1595.0
    0.000623 1542.87756 1605.87598 1605.0
    0.000651 1542.06177 1594.47021 1537.0
    0.000640 1541.24585 1584.49048 1562.0
    0.000649 1540.42993 1575.75928 1542.0
    0.000654 1539.61426 1567.02832 1529.0
    0.000660 1538.79846 1561.80042 1515.0
    0.000642 1537.98328 1556.51233 1557.0
    0.000655 1537.16797 1552.05676 1527.0
    0.000640 1536.35291 1548.38538 1562.0
    0.000658 1535.53784 1545.24426 1519.0
    0.000665 1534.72302 1543.09314 1503.0
    0.000628 1533.90808 1537.87476 1593.0
    0.000650 1533.09399 1537.38684 1538.0
    0.000646 1532.27942 1537.60156 1547.0
    0.000649 1531.46521 1538.78784 1542.0
    0.000664 1530.65112 1529.03394 1507.0
    0.000616 1529.83728 1532.56567 1623.0
    0.000642 1529.02356 1532.64282 1558.0
    0.000622 1528.21008 1538.67053 1607.0
    0.000663 1527.39648 1546.15845 1509.0
    0.000632 1526.58325 1556.20654 1583.0
    0.000599 1525.77014 1562.75879 1669.0
    0.000613 1524.95728 1554.85181 1630.0
    0.000593 1524.14417 1576.77344 1685.0
    0.000593 1523.33203 1600.12695 1685.0
    0.000580 1522.51953 1629.36121 1723.0
    0.000607 1521.70728 1667.49744 1648.0
    0.000559 1520.89514 1716.80774 1790.0
    0.000549 1520.08325 1784.14893 1822.0
    0.000518 1519.27148 1881.55042 1931.0
    0.000479 1518.46021 2020.82361 2087.0
    0.000415 1517.64880 2221.91626 2412.0
    0.000367 1516.83740 2507.18970 2723.0
    0.0003343 1516.02649 2875.34058 2991.0
    0.0003091 1515.21545 3261.73828 3235.0
    0.0002844 1514.40515 3506.46509 3516.0
    0.0002836 1513.59460 3535.67651 3526.0
    0.0002789 1512.78442 3491.40723 3586.0
    0.0002860 1511.97412 3501.67285 3497.0
    0.0002842 1511.16431 3549.98657 3519.0
    0.0002906 1510.35461 3526.92822 3441.0
    0.0002991 1509.54517 3365.22705 3343.0
    0.0003154 1508.73584 3104.34692 3171.0
    0.0003466 1507.92676 2860.40186 2885.0
    0.000380 1507.11780 2665.08496 2630.0
    0.000426 1506.30896 2497.36011 2350.0
    0.000436 1505.50024 2342.96753 2295.0
    0.000472 1504.69226 2197.55225 2117.0
    0.000489 1503.88416 2081.08472 2047.0
    0.000523 1503.07617 1993.46167 1911.0
    0.000557 1502.26843 1936.74341 1794.0
    0.000543 1501.46082 1907.82654 1840.0
    0.000534 1500.65344 1904.49329 1874.0
    0.000542 1499.84644 1923.96521 1844.0
    0.000539 1499.03955 1962.57617 1857.0
    0.000523 1498.23291 2006.71777 1912.0
    0.000504 1497.42639 2039.96631 1986.0
    0.000507 1496.62000 2054.89697 1971.0
    0.000488 1495.81384 2064.31860 2051.0
    0.000486 1495.00830 2080.25928 2057.0
    0.000460 1494.20264 2100.72119 2175.0
    0.000446 1493.39722 2117.62988 2243.0
    0.000458 1492.59204 2128.77368 2182.0
    0.000457 1491.78711 2145.26855 2187.0
    0.000464 1490.98254 2181.10596 2155.0
    0.000460 1490.17786 2237.92871 2176.0
    0.000443 1489.37354 2300.27612 2255.0
    0.000433 1488.56946 2341.66626 2307.0
    0.000419 1487.76563 2346.13745 2385.0
    0.000419 1486.96167 2323.39502 2386.0
    0.000429 1486.15881 2296.40894 2331.0
    0.000419 1485.35559 2282.44312 2385.0
    0.000427 1484.55249 2282.66455 2343.0
    0.000431 1483.74988 2286.22705 2319.0
    0.000433 1482.94739 2284.12817 2308.0
    0.000427 1482.14514 2273.71729 2343.0
    0.000427 1481.34326 2258.51074 2340.0
    0.000417 1480.54150 2252.13867 2400.0
    0.000414 1479.73987 2278.89014 2418.0
    0.000399 1478.93860 2346.29785 2509.0
    0.000384 1478.13757 2468.39087 2607.0
    0.000363 1477.33667 2649.89697 2755.0
    0.0003375 1476.53638 2887.29370 2963.0
    0.0003042 1475.73608 3154.01611 3287.0
    0.0002850 1474.93591 3378.55786 3509.0
    0.0002750 1474.13611 3530.46460 3637.0
    0.0002744 1473.33643 3583.76245 3644.0
    0.0002699 1472.53735 3538.29443 3705.0
    0.0002822 1471.73828 3434.51611 3544.0
    0.0002987 1470.93945 3312.59448 3348.0
    0.0003184 1470.14087 3167.16724 3141.0
    0.0003400 1469.34241 3009.84888 2941.0
    0.000368 1468.54419 2834.14771 2720.0
    0.000396 1467.74670 2624.71826 2524.0
    0.000436 1466.94922 2418.66357 2293.0
    0.000451 1466.15198 2238.59351 2219.0
    0.000478 1465.35498 2090.70752 2094.0
    0.000488 1464.55798 1973.15076 2049.0
    0.000525 1463.76160 1887.89258 1905.0
    0.000584 1462.96545 1818.40442 1713.0
    0.000550 1462.16956 1764.63660 1817.0
    0.000571 1461.37378 1721.27271 1750.0
    0.000591 1460.57837 1685.93884 1693.0
    0.000595 1459.78320 1658.07593 1681.0
    0.000608 1458.98804 1636.77759 1645.0
    0.000664 1458.19373 1618.62292 1505.0
    0.000599 1457.39941 1605.58215 1669.0
    0.000611 1456.60522 1594.89575 1638.0
    0.000628 1455.81152 1586.88477 1592.0
    0.000649 1455.01794 1582.06519 1540.0
    0.000666 1454.22461 1580.77332 1502.0
    0.000646 1453.43176 1594.80603 1548.0
    0.000652 1452.63904 1602.21729 1533.0
    0.000639 1451.84668 1611.01050 1565.0
    0.000644 1451.05457 1629.13025 1554.0
    0.000609 1450.26233 1654.36414 1643.0
    0.000620 1449.47119 1688.42712 1614.0
    0.000576 1448.67993 1739.95801 1735.0
    0.000581 1447.88879 1798.17871 1720.0
    0.000572 1447.09814 1868.70447 1747.0
    0.000520 1446.30762 1957.10474 1922.0
    0.000493 1445.51758 2041.47717 2029.0
    0.000491 1444.72778 2112.71533 2037.0
    0.000473 1443.93835 2153.16626 2115.0
    0.000463 1443.14893 2162.54102 2161.0
    0.000471 1442.35999 2157.20703 2123.0
    0.000447 1441.57129 2157.49536 2236.0
    0.000472 1440.78271 2166.57935 2119.0
    0.000456 1439.99500 2183.59058 2195.0
    0.000463 1439.20715 2205.89014 2161.0
    0.000432 1438.41968 2239.79077 2313.0
    0.000440 1437.63232 2288.28003 2272.0
    0.000421 1436.84546 2387.43604 2378.0
    0.000395 1436.05884 2535.03955 2534.0
    0.000351 1435.27271 2732.75000 2845.0
    0.0003274 1434.48682 2966.92358 3054.0
    0.0003252 1433.70105 3198.69067 3075.0
    0.0003113 1432.91565 3356.62305 3212.0
    0.0002983 1432.13049 3411.42603 3352.0
    0.0003000 1431.34570 3385.89355 3333.0
    0.0003089 1430.56152 3356.64600 3237.0
    0.0002864 1429.77734 3382.83716 3492.0
    0.0002889 1428.99353 3484.56543 3462.0
    0.0002771 1428.20996 3650.62109 3609.0
    0.0002656 1427.42676 3866.50830 3765.0
    0.0002571 1426.64404 4090.05273 3890.0
    0.0002559 1425.86145 4180.42236 3908.0
    0.0002523 1425.07922 4000.08081 3963.0
    0.0002702 1424.29724 3652.37061 3701.0
    0.0002975 1423.51563 3344.59839 3361.0
    0.0003102 1422.73413 3166.41309 3224.0
    0.0003238 1421.95349 3080.74634 3088.0
    0.0003484 1421.17285 2970.14063 2870.0
    0.000378 1420.39246 2758.63696 2645.0
    0.000390 1419.61243 2502.19897 2563.0
    0.000438 1418.83289 2279.36279 2281.0
    0.000474 1418.05334 2116.37891 2108.0
    0.000503 1417.27466 2009.30261 1989.0
    0.000520 1416.49585 1947.49719 1923.0
    0.000534 1415.71741 1923.06824 1872.0
    0.000537 1414.93933 1926.38232 1863.0
    0.000514 1414.16174 1953.78967 1944.0
    0.000540 1413.38403 1999.63745 1852.0
    0.000491 1412.60742 2054.10962 2038.0
    0.000465 1411.83057 2102.28613 2151.0
    0.000471 1411.05432 2124.22070 2125.0
    0.000484 1410.27820 2111.71338 2068.0
    0.000473 1409.50256 2074.50391 2114.0
    0.000486 1408.72717 2024.62183 2058.0
    0.000492 1407.95239 1981.13318 2032.0
    0.000519 1407.17749 1938.63489 1925.0
    0.000529 1406.40320 1888.30090 1892.0
    0.000549 1405.62927 1828.54419 1820.0
    0.000575 1404.85547 1761.62073 1739.0
    0.000588 1404.08240 1699.46289 1700.0
    0.000608 1403.30957 1644.88806 1644.0
    0.000631 1402.53687 1599.42310 1584.0
    0.000651 1401.76453 1562.15686 1536.0
    0.000662 1400.99255 1532.20642 1511.0
    0.000672 1400.22107 1507.84497 1489.0
    0.000653 1399.44995 1489.39282 1532.0
    0.000693 1398.67908 1473.78857 1443.0
    0.000697 1397.90857 1450.32898 1435.0
    0.000705 1397.13831 1440.41907 1418.0
    0.000694 1396.36853 1432.27380 1441.0
    0.000657 1395.59888 1425.39233 1523.0
    0.000689 1394.83008 1420.29749 1451.0
    0.000709 1394.06140 1415.79480 1410.0
    0.000701 1393.29309 1406.91443 1426.0
    0.000710 1392.52502 1404.31323 1409.0
    0.000730 1391.75720 1402.53772 1369.0
    0.000714 1390.98999 1401.49854 1400.0
    0.000713 1390.22314 1401.21326 1402.0
    0.000703 1389.45667 1401.73425 1422.0
    0.000703 1388.69043 1403.16223 1422.0
    0.000720 1387.92456 1405.62463 1388.0
    0.000703 1387.15881 1409.45947 1423.0
    0.000685 1386.39392 1418.42029 1460.0
    0.000679 1385.62927 1426.51465 1472.0
    0.000722 1384.86487 1437.85522 1386.0
    0.000681 1384.10083 1453.57642 1469.0
    0.000675 1383.33728 1469.53088 1481.0
    0.000632 1382.57385 1502.14001 1582.0
    0.000614 1381.81128 1536.63391 1628.0
    0.000625 1381.04858 1570.32507 1599.0
    0.000598 1380.28650 1604.34094 1671.0
    0.000595 1379.52466 1644.73364 1681.0
    0.000572 1378.76331 1691.88086 1749.0
    0.000558 1378.00195 1744.34863 1791.0
    0.000553 1377.24182 1779.05811 1809.0
    0.000537 1376.48145 1780.91760 1863.0
    0.000530 1375.72156 1779.15088 1886.0
    0.000552 1374.96204 1790.94043 1812.0
    0.000537 1374.20288 1809.81458 1863.0
    0.000546 1373.44421 1835.57874 1831.0
    0.000548 1372.68591 1844.31897 1824.0
    0.000542 1371.92798 1827.05212 1844.0
    0.000544 1371.17029 1799.35852 1837.0
    0.000558 1370.41309 1774.47412 1791.0
    0.000559 1369.65625 1755.31055 1790.0
    0.000571 1368.89954 1746.46533 1752.0
    0.000543 1368.14392 1747.82288 1843.0
    0.000572 1367.38831 1752.50403 1749.0
    0.000552 1366.63293 1761.96851 1810.0
    0.000569 1365.87805 1775.45630 1759.0
    0.000557 1365.12354 1788.48853 1795.0
    0.000531 1364.36963 1794.49817 1884.0
    0.000523 1363.61597 1791.75098 1911.0
    0.000546 1362.86267 1785.84875 1831.0
    0.000565 1362.10962 1784.95483 1769.0
    0.000539 1361.35706 1794.76868 1856.0
    0.000523 1360.60486 1817.02954 1913.0
    0.000512 1359.85339 1851.73193 1952.0
    0.000485 1359.10217 1901.08716 2061.0
    0.000496 1358.35120 1969.15967 2018.0
    0.000471 1357.60071 2054.95288 2124.0
    0.000465 1356.85046 2142.43750 2152.0
    0.000439 1356.10071 2202.18115 2278.0
    0.000436 1355.35156 2220.86182 2293.0
    0.000440 1354.60266 2220.76294 2273.0
    0.000451 1353.85425 2230.45557 2217.0
    0.000447 1353.10608 2255.30005 2237.0
    0.000452 1352.35828 2276.65308 2212.0
    0.000454 1351.61084 2269.20679 2202.0
    0.000432 1350.86426 2227.37085 2317.0
    0.000463 1350.11780 2172.21631 2158.0
    0.000470 1349.37170 2128.43701 2126.0
    0.000507 1348.62610 2106.96753 1974.0
    0.000463 1347.88086 2107.67529 2162.0
    0.000474 1347.13586 2129.27905 2111.0
    0.000436 1346.39160 2175.97437 2295.0
    0.000442 1345.64771 2255.27954 2265.0
    0.000416 1344.90405 2369.20459 2402.0
    0.000408 1344.16089 2505.23828 2450.0
    0.000386 1343.41785 2644.74658 2591.0
    0.000367 1342.67603 2760.89355 2728.0
    0.0003442 1341.93396 2866.01904 2905.0
    0.0003282 1341.19238 2968.32642 3047.0
    0.0003204 1340.45142 3054.07275 3121.0
    0.0003118 1339.71069 3091.61035 3207.0
    0.0003262 1338.97046 3052.46387 3066.0
    0.0003499 1338.23083 2935.00269 2858.0
    0.000367 1337.49133 2785.27930 2728.0
    0.000391 1336.75232 2642.71167 2556.0
    0.000396 1336.01379 2516.05762 2525.0
    0.000430 1335.27563 2393.90356 2328.0
    0.000442 1334.53772 2261.78076 2264.0
    0.000474 1333.80078 2119.96069 2111.0
    0.000532 1333.06396 1987.32532 1881.0
    0.000561 1332.32739 1867.69531 1784.0
    0.000598 1331.59143 1771.13123 1673.0
    0.000637 1330.85583 1695.94482 1569.0
    0.000642 1330.12073 1638.41760 1557.0
    0.000675 1329.38623 1594.74402 1482.0
    0.000688 1328.65186 1561.61438 1454.0
    0.000689 1327.91809 1539.42297 1452.0
    0.000711 1327.18457 1520.79053 1407.0
    0.000674 1326.45154 1506.09668 1483.0
    0.000693 1325.71887 1497.32910 1443.0
    0.000711 1324.98706 1492.26453 1407.0
    0.000707 1324.25549 1491.28735 1414.0
    0.000686 1323.52417 1494.85730 1457.0
    0.000658 1322.79333 1503.88806 1519.0
    0.000677 1322.06299 1519.00671 1477.0
    0.000674 1321.33313 1543.90759 1484.0
    0.000644 1320.60376 1579.44128 1553.0
    0.000652 1319.87463 1627.67883 1534.0
    0.000605 1319.14612 1685.42432 1653.0
    0.000613 1318.41785 1742.81592 1632.0
    0.000606 1317.68994 1774.67358 1649.0
    0.000568 1316.96301 1784.24341 1761.0
    0.000551 1316.23621 1778.00903 1814.0
    0.000582 1315.50977 1778.42761 1719.0
    0.000555 1314.78394 1794.64282 1801.0
    0.000538 1314.05835 1832.75806 1859.0
    0.000499 1313.33325 1880.56653 2003.0
    0.000521 1312.60876 1928.07690 1921.0
    0.000519 1311.88464 1971.88025 1926.0
    0.000481 1311.16101 2008.38428 2081.0
    0.000485 1310.43774 2024.49109 2060.0
    0.000483 1309.71497 2017.38074 2072.0
    0.000499 1308.99231 2002.89453 2003.0
    0.000516 1308.27087 1957.26135 1939.0
    0.000513 1307.54932 1920.62341 1948.0
    0.000538 1306.82837 1891.68872 1859.0
    0.000536 1306.10779 1858.21777 1864.0
    0.000541 1305.38782 1826.16125 1850.0
    0.000565 1304.66833 1788.24719 1769.0
    0.000575 1303.94910 1758.11951 1738.0
    0.000591 1303.23022 1724.38049 1692.0
    0.000620 1302.51208 1705.65576 1613.0
    0.000584 1301.79431 1698.84534 1712.0
    0.000576 1301.07678 1709.40173 1736.0
    0.000569 1300.36023 1735.24670 1758.0
    0.000553 1299.64380 1783.66003 1808.0
    0.000538 1298.92773 1839.22327 1858.0
    0.000523 1298.21228 1906.74048 1911.0
    0.000501 1297.49719 1980.73230 1998.0
    0.000486 1296.78271 2061.07983 2056.0
    0.000445 1296.06873 2152.76709 2248.0
    0.000418 1295.35510 2269.17700 2392.0
    0.000389 1294.64197 2412.26636 2568.0
    0.000366 1293.92908 2589.84082 2733.0
    0.0003392 1293.21680 2799.41089 2948.0
    0.0003040 1292.50500 3041.04590 3290.0
    0.0002685 1291.79395 3326.09839 3724.0
    0.0002537 1291.08313 3671.10205 3941.0
    0.0002430 1290.37268 4026.45557 4115.0
    0.0002281 1289.66272 4183.58936 4384.0
    0.0002496 1288.95325 3987.71094 4006.0
    0.0002591 1288.24426 3628.50830 3859.0
    0.0002811 1287.53601 3333.76147 3557.0
    0.0002934 1286.82800 3174.80200 3408.0
    0.0002961 1286.12036 3128.64063 3377.0
    0.0003199 1285.41333 3087.56982 3126.0
    0.0003300 1284.70654 2928.80396 3030.0
    0.0003476 1284.00061 2699.75513 2877.0
    0.000370 1283.29504 2529.04834 2702.0
    0.000366 1282.58984 2476.00073 2733.0
    0.000384 1281.88513 2537.73682 2603.0
    0.000399 1281.18091 2638.78027 2508.0
    0.000405 1280.47705 2621.11035 2471.0
    0.000418 1279.77393 2445.86865 2394.0
    0.000443 1279.07117 2253.42358 2256.0
    0.000455 1278.36890 2131.08301 2198.0
    0.000467 1277.66711 2100.04028 2143.0
    0.000495 1276.96570 2129.58960 2020.0
    0.000494 1276.26465 2141.55103 2025.0
    0.000501 1275.56470 2076.98438 1996.0
    0.000512 1274.86462 1978.23291 1953.0
    0.000547 1274.16516 1888.33545 1828.0
    0.000569 1273.46631 1811.80286 1756.0
    0.000562 1272.76782 1734.87952 1779.0
    0.000586 1272.06982 1665.57544 1706.0
    0.000638 1271.37256 1612.50391 1567.0
    0.000648 1270.67542 1575.75317 1543.0
    0.000670 1269.97888 1549.16357 1492.0
    0.000693 1269.28296 1532.87415 1443.0
    0.000703 1268.58740 1502.29626 1423.0
    0.000688 1267.89209 1467.29968 1454.0
    0.000743 1267.19800 1434.81128 1346.0
    0.000763 1266.50391 1408.56042 1311.0
    0.000719 1265.81018 1388.71741 1391.0
    0.000721 1265.11707 1378.25781 1387.0
    0.000737 1264.42456 1367.60291 1357.0
    0.000720 1263.73254 1359.33728 1388.0
    0.000779 1263.04102 1352.45789 1284.0
    0.000757 1262.34985 1346.53503 1321.0
    0.000776 1261.65918 1341.58447 1289.0
    0.000750 1260.96899 1337.72302 1333.0
    0.000757 1260.27930 1335.54419 1321.0
    0.000767 1259.59033 1333.72241 1304.0
    0.000750 1258.90173 1332.64587 1334.0
    0.000788 1258.21362 1332.28259 1269.0
    0.000779 1257.52588 1332.80566 1283.0
    0.000766 1256.83875 1334.49902 1306.0
    0.000758 1256.15210 1337.96277 1320.0
    0.000755 1255.46606 1342.97034 1324.0
    0.000751 1254.78040 1357.81262 1332.0
    0.000759 1254.09521 1368.43933 1317.0
    0.000770 1253.41052 1382.46729 1299.0
    0.000702 1252.72632 1396.23804 1425.0
    0.000694 1252.04248 1424.71179 1441.0
    0.000674 1251.35962 1463.57422 1484.0
    0.000635 1250.67700 1518.71655 1575.0
    0.000634 1249.99487 1580.92346 1578.0
    0.000604 1249.31323 1649.20862 1656.0
    0.000561 1248.63196 1720.97754 1781.0
    0.000516 1247.95129 1829.49609 1937.0
    0.000476 1247.27136 1981.73340 2103.0
    0.000449 1246.59167 2170.31226 2226.0
    0.000414 1245.91260 2345.22021 2414.0
    0.000396 1245.23401 2419.58618 2525.0
    0.000404 1244.55566 2357.76782 2476.0
    0.000433 1243.87842 2227.26978 2308.0
    0.000446 1243.20117 2118.40771 2244.0
    0.000463 1242.52466 2066.88135 2162.0
    0.000488 1241.84851 2052.21143 2051.0
    0.000520 1241.17297 2034.36096 1924.0
    0.000532 1240.49792 1971.29773 1878.0
    0.000534 1239.82349 1867.14343 1871.0
    0.000563 1239.14941 1760.09888 1777.0
    0.000597 1238.47583 1674.29309 1674.0
    0.000636 1237.80286 1616.46826 1573.0
    0.000645 1237.13037 1576.65698 1551.0
    0.000639 1236.45813 1547.66711 1565.0
    0.000700 1235.78711 1523.05847 1429.0
    0.000680 1235.11609 1500.71155 1471.0
    0.000696 1234.44556 1484.69714 1436.0
    0.000701 1233.77563 1477.11548 1427.0
    0.000699 1233.10620 1477.88867 1431.0
    0.000654 1232.43738 1485.33081 1529.0
    0.000703 1231.76904 1500.28308 1422.0
    0.000671 1231.10120 1517.92261 1491.0
    0.000629 1230.43372 1544.71655 1589.0
    0.000626 1229.76697 1585.65344 1598.0
    0.000597 1229.10046 1645.90125 1674.0
    0.000557 1228.43494 1731.20068 1796.0
    0.000531 1227.76965 1848.81433 1882.0
    0.000465 1227.10498 2007.13660 2150.0
    0.000436 1226.44067 2207.71655 2291.0
    0.000418 1225.77686 2444.19897 2392.0
    0.000376 1225.11365 2665.77319 2657.0
    0.000375 1224.45117 2773.01099 2669.0
    0.000359 1223.78906 2706.67944 2786.0
    0.000397 1223.12744 2552.93896 2518.0
    0.000389 1222.46631 2415.13696 2572.0
    0.000423 1221.80554 2334.06934 2365.0
    0.000445 1221.14539 2303.68213 2246.0
    0.000452 1220.48621 2280.04468 2213.0
    0.000473 1219.82715 2201.88940 2113.0
    0.000477 1219.16870 2065.64478 2097.0
    0.000544 1218.51074 1920.75195 1839.0
    0.000555 1217.85315 1798.88513 1801.0
    0.000588 1217.19629 1703.92053 1702.0
    0.000653 1216.54004 1627.58386 1532.0
    0.000654 1215.88416 1564.77441 1528.0
    0.000681 1215.22888 1516.53003 1469.0
    0.000683 1214.57410 1483.27673 1465.0
    0.000712 1213.91980 1463.56750 1404.0
    0.000734 1213.26587 1455.45483 1362.0
    0.000698 1212.61292 1454.88782 1433.0
    0.000697 1211.96021 1462.25598 1435.0
    0.000694 1211.30798 1477.44434 1441.0
    0.000672 1210.65637 1506.30298 1488.0
    0.000694 1210.00537 1550.16272 1441.0
    0.000656 1209.35486 1603.76221 1525.0
    0.000622 1208.70483 1650.06885 1609.0
    0.000600 1208.05530 1671.57983 1667.0
    0.000627 1207.40625 1662.40820 1596.0
    0.000627 1206.75781 1645.74512 1595.0
    0.000602 1206.10974 1636.64270 1662.0
    0.000631 1205.46277 1641.91199 1586.0
    0.000600 1204.81592 1659.13708 1666.0
    0.000607 1204.16956 1677.39319 1648.0
    0.000598 1203.52380 1685.26294 1673.0
    0.000610 1202.87854 1666.03491 1640.0
    0.000627 1202.23389 1626.78284 1596.0
    0.000613 1201.58984 1577.98218 1631.0
    0.000646 1200.94629 1532.91370 1547.0
    0.000672 1200.30310 1498.41589 1488.0
    0.000674 1199.66052 1470.14038 1484.0
    0.000692 1199.01855 1453.93030 1446.0
    0.000697 1198.37695 1433.92432 1434.0
    0.000737 1197.73621 1409.71533 1356.0
    0.000755 1197.09583 1384.80273 1324.0
    0.000775 1196.45605 1363.39478 1291.0
    0.000755 1195.81665 1347.21741 1324.0
    0.000730 1195.17786 1328.70874 1370.0
    0.000783 1194.53955 1322.67017 1277.0
    0.000763 1193.90210 1320.31104 1311.0
    0.000735 1193.26489 1320.53296 1361.0
    0.000762 1192.62830 1322.34912 1312.0
    0.000740 1191.99219 1325.53479 1351.0
    0.000736 1191.35645 1330.90845 1359.0
    0.000718 1190.72180 1335.03320 1393.0
    0.000746 1190.08728 1349.72766 1340.0
    0.000711 1189.45349 1372.95923 1407.0
    0.000660 1188.82007 1406.04175 1516.0
    0.000649 1188.18726 1451.82642 1542.0
    0.000620 1187.55493 1514.47498 1612.0
    0.000612 1186.92334 1594.55774 1635.0
    0.000577 1186.29211 1682.71985 1733.0
    0.000561 1185.66150 1757.01526 1781.0
    0.000510 1185.03149 1804.87549 1961.0
    0.000507 1184.40186 1832.58179 1973.0
    0.000502 1183.77271 1846.36255 1991.0
    0.000529 1183.14453 1843.09119 1892.0
    0.000552 1182.51660 1826.74268 1811.0
    0.000534 1181.88928 1807.26587 1871.0
    0.000561 1181.26245 1787.47290 1784.0
    0.000561 1180.63623 1767.76257 1784.0
    0.000580 1180.01038 1750.98743 1724.0
    0.000582 1179.38550 1736.80530 1719.0
    0.000569 1178.76074 1724.82605 1756.0
    0.000592 1178.13672 1720.43506 1688.0
    0.000599 1177.51318 1732.91101 1670.0
    0.000568 1176.89026 1765.81995 1760.0
    0.000556 1176.26758 1815.80872 1799.0
    0.000536 1175.64612 1869.08862 1865.0
    0.000536 1175.02466 1904.66028 1864.0
    0.000536 1174.40393 1904.97388 1864.0
    0.000521 1173.78369 1871.22314 1918.0
    0.000557 1173.16406 1822.43848 1794.0
    0.000555 1172.54504 1781.88965 1801.0
    0.000556 1171.92651 1750.83875 1797.0
    0.000578 1171.30859 1730.23499 1729.0
    0.000591 1170.69104 1709.79993 1693.0
    0.000613 1170.07410 1682.01660 1630.0
    0.000623 1169.45764 1646.50403 1604.0
    0.000635 1168.84216 1611.86292 1574.0
    0.000656 1168.22693 1584.84473 1524.0
    0.000664 1167.61218 1556.91528 1506.0
    0.000684 1166.99805 1524.70068 1461.0
    0.000700 1166.38440 1487.31787 1428.0
    0.000691 1165.77136 1456.99512 1448.0
    0.000690 1165.15906 1433.55261 1449.0
    0.000732 1164.54724 1421.54639 1366.0
    0.000726 1163.93591 1416.89258 1378.0
    0.000713 1163.32495 1415.93201 1403.0
    0.000696 1162.71472 1412.67542 1436.0
    0.000703 1162.10498 1405.85046 1422.0
    0.000690 1161.49609 1397.74341 1449.0
    0.000745 1160.88757 1384.54480 1342.0
    0.000728 1160.27954 1368.23352 1373.0
    0.000759 1159.67212 1351.36523 1318.0
    0.000747 1159.06506 1337.11719 1338.0
    0.000762 1158.45886 1330.65039 1312.0
    0.000762 1157.85315 1323.60449 1312.0
    0.000758 1157.24792 1318.66797 1320.0
    0.000768 1156.64331 1313.00952 1302.0
    0.000757 1156.03918 1306.77649 1321.0
    0.000786 1155.43542 1301.33289 1272.0
    0.000750 1154.83276 1297.65564 1334.0
    0.000780 1154.23035 1299.07996 1282.0
    0.000775 1153.62842 1302.16614 1291.0
    0.000750 1153.02722 1310.11230 1334.0
    0.000736 1152.42639 1321.62488 1359.0
    0.000739 1151.82629 1339.23474 1354.0
    0.000717 1151.22681 1361.09558 1394.0
    0.000738 1150.62769 1387.40405 1355.0
    0.000679 1150.02917 1415.17041 1473.0
    0.000678 1149.43127 1444.51172 1474.0
    0.000639 1148.83398 1475.34448 1565.0
    0.000631 1148.23694 1512.91553 1584.0
    0.000613 1147.64099 1561.25427 1631.0
    0.000579 1147.04529 1621.14429 1726.0
    0.000549 1146.45020 1687.65649 1820.0
    0.000532 1145.85559 1748.66052 1881.0
    0.000537 1145.26160 1788.42175 1861.0
    0.000514 1144.66821 1798.97461 1947.0
    0.000566 1144.07556 1788.39160 1767.0
    0.000539 1143.48328 1777.64905 1856.0
    0.000535 1142.89148 1775.25439 1868.0
    0.000540 1142.30029 1790.80640 1853.0
    0.000517 1141.70959 1822.61243 1935.0
    0.000541 1141.11975 1864.23291 1849.0
    0.000527 1140.53040 1909.67725 1898.0
    0.000514 1139.94141 1954.18982 1946.0
    0.000495 1139.35303 1990.10095 2021.0
    0.000484 1138.76526 2001.50415 2065.0
    0.000496 1138.17810 1989.48901 2017.0
    0.000493 1137.59155 1970.30859 2027.0
    0.000489 1137.00549 1966.64587 2045.0
    0.000494 1136.42004 1975.14563 2024.0
    0.000499 1135.83508 1999.52527 2005.0
    0.000468 1135.25073 2043.24182 2139.0
    0.000475 1134.66675 2092.64014 2104.0
    0.000465 1134.08386 2146.62280 2151.0
    0.000459 1133.50110 2203.65210 2178.0
    0.000449 1132.91907 2249.18774 2227.0
    0.000457 1132.33752 2251.59082 2188.0
    0.000457 1131.75647 2207.27808 2187.0
    0.000498 1131.17615 2131.46606 2007.0
    0.000500 1130.59644 2050.77368 2002.0
    0.000517 1130.01721 1986.30042 1933.0
    0.000534 1129.43860 1943.19934 1872.0
    0.000533 1128.86047 1909.50708 1875.0
    0.000578 1128.28284 1867.66272 1729.0
    0.000545 1127.70581 1810.01501 1834.0
    0.000590 1127.12964 1738.78967 1695.0
    0.000628 1126.55383 1664.56262 1592.0
    0.000638 1125.97852 1596.27307 1567.0
    0.000666 1125.40393 1539.16113 1502.0
    0.000692 1124.82983 1494.34583 1445.0
    0.000693 1124.25635 1460.92590 1443.0
    0.000718 1123.68335 1437.28564 1393.0
    0.000767 1123.11096 1426.38281 1303.0
    0.000728 1122.53906 1417.45447 1373.0
    0.000706 1121.96790 1414.79834 1417.0
    0.000738 1121.39697 1419.44348 1355.0
    0.000672 1120.82727 1431.97314 1487.0
    0.000693 1120.25769 1453.63525 1444.0
    0.000650 1119.68860 1484.96252 1539.0
    0.000654 1119.12024 1526.77466 1529.0
    0.000616 1118.55237 1574.56714 1624.0
    0.000637 1117.98523 1621.86316 1571.0
    0.000601 1117.41870 1660.58997 1665.0
    0.000579 1116.85254 1684.78943 1726.0
    0.000573 1116.28687 1696.81738 1746.0
    0.000564 1115.72205 1707.66577 1773.0
    0.000592 1115.15759 1730.24707 1690.0
    0.000587 1114.59375 1770.55823 1705.0
    0.000548 1114.03076 1833.62354 1824.0
    0.000516 1113.46802 1919.29065 1938.0
    0.000486 1112.90588 2024.44629 2056.0
    0.000474 1112.34436 2141.04150 2109.0
    0.000500 1111.78345 2248.05737 2002.0
    0.000464 1111.22314 2313.26709 2155.0
    0.000484 1110.66345 2315.61914 2066.0
    0.000476 1110.10425 2267.96851 2099.0
    0.000480 1109.54565 2202.57056 2084.0
    0.000496 1108.98743 2141.41772 2017.0
    0.000486 1108.42981 2087.85156 2056.0
    0.000515 1107.87317 2047.10706 1941.0
    0.000515 1107.31689 2003.62537 1940.0
    0.000540 1106.76111 1944.16577 1853.0
    0.000542 1106.20593 1867.94641 1844.0
    0.000582 1105.65125 1784.80420 1718.0
    0.000573 1105.09717 1703.32031 1746.0
    0.000611 1104.54382 1627.06836 1638.0
    0.000671 1103.99097 1558.51001 1491.0
    0.000636 1103.43872 1508.09583 1573.0
    0.000683 1102.88696 1472.61743 1464.0
    0.000689 1102.33582 1451.20349 1451.0
    0.000709 1101.78503 1441.46899 1411.0
    0.000718 1101.23523 1443.17285 1393.0
    0.000704 1100.68591 1456.84314 1420.0
    0.000687 1100.13708 1482.99878 1455.0
    0.000673 1099.58875 1521.88513 1485.0
    0.000637 1099.04102 1570.37927 1569.0
    0.000638 1098.49390 1617.71130 1567.0
    0.000636 1097.94751 1648.41333 1572.0
    0.000614 1097.40149 1651.95740 1628.0
    0.000631 1096.85608 1637.32056 1584.0
    0.000633 1096.31128 1621.32007 1580.0
    0.000621 1095.76685 1616.53186 1610.0
    0.000638 1095.22363 1631.39941 1567.0
    0.000621 1094.68054 1662.76135 1610.0
    0.000602 1094.13794 1703.98645 1660.0
    0.000605 1093.59607 1746.57275 1653.0
    0.000588 1093.05469 1794.61023 1701.0
    0.000557 1092.51392 1846.21375 1794.0
    0.000591 1091.97388 1890.23083 1691.0
    0.000562 1091.43433 1916.78918 1779.0
    0.000564 1090.89514 1914.25208 1774.0
    0.000581 1090.35669 1888.68872 1720.0
    0.000563 1089.81885 1851.45068 1776.0
    0.000585 1089.28149 1812.65295 1708.0
    0.000605 1088.74500 1782.33337 1653.0
    0.000581 1088.20886 1764.24670 1720.0
    0.000615 1087.67334 1750.00378 1626.0
    0.000620 1087.13818 1733.36938 1613.0
    0.000597 1086.60388 1719.52319 1675.0
    0.000626 1086.07007 1706.18896 1597.0
    0.000582 1085.53687 1697.45142 1717.0
    0.000603 1085.00427 1690.11060 1659.0
    0.000620 1084.47217 1673.19336 1613.0
    0.000609 1083.94067 1638.10657 1641.0
    0.000645 1083.40967 1586.11475 1551.0
    0.000651 1082.87927 1534.27124 1535.0
    0.000683 1082.34973 1494.39197 1464.0
    0.000673 1081.82056 1467.64746 1486.0
    0.000694 1081.29199 1452.27563 1441.0
    0.000718 1080.76379 1440.03491 1393.0
    0.000714 1080.23633 1422.17163 1400.0
    0.000717 1079.70959 1396.67664 1394.0
    0.000712 1079.18335 1369.23987 1404.0
    0.000752 1078.65771 1344.70032 1330.0
    0.000781 1078.13257 1325.47241 1280.0
    0.000778 1077.60803 1307.15259 1286.0
    0.000768 1077.08386 1296.35461 1302.0
    0.000715 1076.56067 1288.10864 1398.0
    0.000732 1076.03784 1281.78076 1366.0
    0.000767 1075.51563 1277.26477 1303.0
    0.000770 1074.99402 1274.97058 1298.0
    0.000755 1074.47290 1275.42310 1325.0
    0.000767 1073.95239 1273.52356 1304.0
    0.000758 1073.43262 1279.56055 1320.0
    0.000756 1072.91321 1289.45166 1322.0
    0.000758 1072.39453 1294.49341 1320.0
    0.000752 1071.87634 1294.55884 1330.0
    0.000763 1071.35876 1289.36023 1311.0
    0.000755 1070.84155 1281.95349 1325.0
    0.000783 1070.32544 1276.51538 1277.0
    0.000783 1069.80945 1274.62268 1277.0
    0.000758 1069.29419 1277.12000 1320.0
    0.000799 1068.77954 1284.64038 1251.0
    0.000785 1068.26550 1292.84668 1274.0
    0.000729 1067.75195 1302.78955 1372.0
    0.000766 1067.23914 1316.05591 1306.0
    0.000730 1066.72668 1335.07031 1370.0
    0.000696 1066.21484 1361.89575 1436.0
    0.000725 1065.70361 1396.54102 1380.0
    0.000658 1065.19299 1435.47046 1520.0
    0.000683 1064.68311 1470.73376 1465.0
    0.000677 1064.17358 1494.65234 1478.0
    0.000639 1063.66479 1507.91187 1564.0
    0.000631 1063.15637 1519.37878 1586.0
    0.000627 1062.64868 1538.49500 1596.0
    0.000622 1062.14148 1568.10986 1608.0
    0.000592 1061.63501 1612.45642 1688.0
    0.000545 1061.12903 1664.66064 1835.0
    0.000548 1060.62366 1716.89844 1826.0
    0.000527 1060.11877 1766.76465 1898.0
    0.000517 1059.61450 1815.96533 1936.0
    0.000501 1059.11072 1858.73267 1998.0
    0.000484 1058.60791 1892.93604 2068.0
    0.000475 1058.10535 1914.95740 2105.0
    0.000484 1057.60339 1918.63281 2067.0
    0.000505 1057.10217 1902.47937 1979.0
    0.000499 1056.60120 1871.00610 2006.0
    0.000525 1056.10107 1832.23462 1906.0
    0.000527 1055.60156 1793.99915 1897.0
    0.000572 1055.10254 1758.58704 1749.0
    0.000524 1054.60413 1725.83423 1910.0
    0.000569 1054.10620 1693.75037 1758.0
    0.000574 1053.60889 1661.13855 1743.0
    0.000583 1053.11206 1629.17322 1715.0
    0.000640 1052.61621 1601.60327 1562.0
    0.000651 1052.12061 1580.89771 1536.0
    0.000643 1051.62561 1573.61731 1555.0
    0.000631 1051.13123 1576.83203 1586.0
    0.000622 1050.63733 1584.95544 1608.0
    0.000623 1050.14429 1588.69739 1605.0
    0.000627 1049.65161 1580.07043 1596.0
    0.000606 1049.15955 1558.84387 1649.0
    0.000629 1048.66809 1532.54456 1590.0
    0.000643 1048.17712 1510.24023 1556.0
    0.000649 1047.68665 1496.33386 1542.0
    0.000649 1047.19714 1492.14307 1542.0
    0.000644 1046.70789 1491.78296 1552.0
    0.000651 1046.21936 1487.12903 1535.0
    0.000643 1045.73132 1471.30078 1555.0
    0.000693 1045.24390 1443.38550 1444.0
    0.000706 1044.75708 1408.74219 1417.0
    0.000718 1044.27087 1378.08911 1393.0
    0.000722 1043.78516 1349.74512 1386.0
    0.000755 1043.29993 1328.84583 1325.0
    0.000772 1042.81543 1314.81140 1295.0
    0.000778 1042.33154 1313.01843 1285.0
    0.000776 1041.84790 1307.17163 1289.0
    0.000774 1041.36536 1304.49988 1292.0
    0.000767 1040.88318 1307.69385 1303.0
    0.000788 1040.40149 1316.43384 1269.0
    0.000787 1039.92041 1334.98169 1270.0
    0.000726 1039.43994 1365.23853 1377.0
    0.000740 1038.96008 1412.61707 1351.0
    0.000702 1038.48083 1467.28333 1425.0
    0.000641 1038.00208 1525.00146 1561.0
    0.000698 1037.52380 1567.76697 1432.0
    0.000656 1037.04614 1576.86670 1525.0
    0.000680 1036.56909 1551.23376 1471.0
    0.000666 1036.09277 1509.75330 1502.0
    0.000718 1035.61694 1473.15076 1393.0
    0.000712 1035.14160 1449.94910 1404.0
    0.000711 1034.66699 1441.62488 1406.0
    0.000686 1034.19275 1441.16846 1458.0
    0.000730 1033.71924 1436.17163 1370.0
    0.000714 1033.24634 1418.16406 1400.0
    0.000719 1032.77393 1391.25879 1390.0
    0.000743 1032.30212 1364.60034 1346.0
    0.000731 1031.83081 1345.97693 1368.0
    0.000726 1031.36011 1336.81848 1378.0
    0.000712 1030.88989 1344.15283 1404.0
    0.000711 1030.42053 1367.35303 1407.0
    0.000647 1029.95166 1406.31470 1545.0
    0.000596 1029.48328 1471.41846 1679.0
    0.000566 1029.01550 1564.85242 1766.0
    0.000537 1028.54834 1687.90161 1861.0
    0.000487 1028.08167 1830.68286 2053.0
    0.000451 1027.61560 1974.68140 2216.0
    0.000451 1027.15015 2107.05957 2219.0
    0.000431 1026.68530 2233.89233 2318.0
    0.000428 1026.22095 2343.12231 2339.0
    0.000433 1025.75708 2373.01855 2307.0
    0.000432 1025.29407 2300.55127 2317.0
    0.000457 1024.83142 2185.40186 2188.0
    0.000454 1024.36938 2087.80469 2204.0
    0.000474 1023.90796 2024.85315 2109.0
    0.000498 1023.44708 1996.07520 2008.0
    0.000511 1022.98682 1988.50415 1958.0
    0.000531 1022.52716 1966.89417 1883.0
    0.000553 1022.06799 1889.35938 1808.0
    0.000579 1021.60938 1761.84741 1728.0
    0.000614 1021.15137 1626.70508 1629.0
    0.000655 1020.69391 1513.24695 1527.0
    0.000732 1020.23694 1428.93066 1366.0
    0.000746 1019.78088 1370.30225 1341.0
    0.000763 1019.32520 1324.53943 1311.0
    0.000774 1018.87000 1287.20081 1292.0
    0.000780 1018.41547 1251.10449 1282.0
    0.000835 1017.96149 1218.09326 1198.0
    0.000824 1017.50806 1190.28552 1213.0
    0.000830 1017.05530 1168.03967 1205.0
    0.000839 1016.60309 1150.63293 1192.0
    0.000816 1016.15137 1137.12415 1225.0
    0.000875 1015.70020 1125.71704 1143.0
    0.000864 1015.24963 1117.67261 1157.0
    0.000951 1014.79962 1111.52112 1052.0
    0.000916 1014.35040 1106.94934 1092.0
    0.000879 1013.90155 1104.51038 1138.0
    0.000929 1013.45331 1102.62671 1077.0
    0.000889 1013.00555 1102.21631 1125.0
    0.000935 1012.55847 1103.32532 1070.0
    0.000881 1012.11200 1106.15173 1135.0
    0.000870 1011.66608 1110.91895 1149.0
    0.000852 1011.22064 1117.73022 1174.0
    0.000870 1010.77588 1126.31262 1150.0
    0.000869 1010.33154 1136.28235 1151.0
    0.000890 1009.88776 1143.63062 1124.0
    0.000844 1009.44482 1155.12231 1185.0
    0.000836 1009.00232 1169.46411 1196.0
    0.000836 1008.56036 1186.99597 1196.0
    0.000816 1008.11896 1205.77942 1225.0
    0.000853 1007.67816 1220.24670 1173.0
    0.000865 1007.23779 1223.67676 1156.0
    0.000849 1006.79822 1215.08069 1178.0
    0.000825 1006.35913 1200.65112 1212.0
    0.000827 1005.92053 1186.97095 1209.0
    0.000845 1005.48260 1177.69397 1183.0
    0.000824 1005.04523 1172.89368 1213.0
    0.000840 1004.60822 1171.37964 1191.0
    0.000845 1004.17218 1167.51489 1184.0
    0.000880 1003.73639 1159.05054 1137.0
    0.000917 1003.30127 1146.49792 1091.0
    0.000881 1002.86676 1133.27209 1135.0
    0.000837 1002.43274 1121.89270 1195.0
    0.000852 1001.99939 1113.25952 1174.0
    0.000885 1001.56659 1107.08618 1130.0
    0.000876 1001.13422 1103.31311 1141.0
    0.000886 1000.70251 1100.70422 1129.0
    0.000901 1000.27136 1101.09985 1110.0
    0.000905 999.84070 1100.72827 1105.0
    0.000859 999.41083 1100.12915 1164.0
    0.000922 998.98138 1098.57617 1085.0
    0.000918 998.55243 1094.94531 1089.0
    0.000888 998.12415 1090.24194 1126.0
    0.000929 997.69641 1085.90027 1077.0
    0.000915 997.26923 1082.08105 1093.0
    0.000924 996.84265 1080.64636 1082.0
    0.000932 996.41663 1078.95068 1073.0
    0.000884 995.99115 1077.47327 1131.0
    0.000928 995.56616 1075.91638 1078.0
    0.000970 995.14178 1073.79468 1031.0
    0.000905 994.71796 1071.67456 1105.0
    0.000929 994.29486 1070.27649 1076.0
    0.000917 993.87225 1064.63403 1091.0
    0.000973 993.45013 1065.53784 1028.0
    0.000927 993.02856 1067.52490 1079.0
    0.000876 992.60760 1074.14099 1141.0
    0.000880 992.18719 1079.46753 1137.0
    0.000903 991.76746 1085.73816 1107.0
    0.000939 991.34821 1093.92786 1065.0
    0.000955 990.92944 1102.88696 1047.0
    0.000952 990.51135 1112.50610 1050.0
    0.000921 990.09357 1122.59778 1086.0
    0.000953 989.67676 1130.11780 1049.0
    0.000887 989.26025 1136.39038 1128.0
    0.000890 988.84442 1139.65796 1124.0
    0.000928 988.42908 1139.05090 1078.0
    0.000866 988.01428 1137.95837 1155.0
    0.000880 987.60004 1137.17688 1137.0
    0.000893 987.18646 1137.53894 1120.0
    0.000903 986.77338 1139.37744 1108.0
    0.000911 986.36084 1141.31494 1098.0
    0.000898 985.94891 1143.17786 1113.0
    0.000918 985.53748 1146.48743 1089.0
    0.000913 985.12646 1148.38196 1095.0
    0.000894 984.71643 1151.16357 1118.0
    0.000847 984.30664 1155.97522 1181.0
    0.000889 983.89752 1163.55627 1125.0
    0.000833 983.48889 1174.14172 1201.0
    0.000870 983.08087 1188.05615 1150.0
    0.000807 982.67340 1205.19531 1239.0
    0.000827 982.26654 1225.60278 1209.0
    0.000770 981.86011 1247.44775 1298.0
    0.000788 981.45428 1269.92700 1269.0
    0.000805 981.04907 1291.03894 1243.0
    0.000782 980.64441 1308.69702 1279.0
    0.000736 980.24011 1321.68188 1358.0
    0.000710 979.83673 1331.11987 1409.0
    0.000745 979.43372 1340.24084 1343.0
    0.000751 979.03119 1352.69739 1331.0
    0.000705 978.62933 1370.36194 1418.0
    0.000678 978.22797 1393.16528 1476.0
    0.000700 977.82727 1418.37866 1429.0
    0.000668 977.42700 1443.35254 1498.0
    0.000687 977.02734 1467.95715 1456.0
    0.000665 976.62817 1484.52979 1503.0
    0.000666 976.22961 1499.19336 1502.0
    0.000644 975.83148 1516.46240 1552.0
    0.000651 975.43420 1539.39697 1536.0
    0.000675 975.03729 1567.34741 1482.0
    0.000657 974.64099 1595.44482 1523.0
    0.000639 974.24512 1616.06421 1564.0
    0.000629 973.84985 1626.29724 1591.0
    0.000641 973.45520 1624.42395 1560.0
    0.000628 973.06110 1615.93384 1593.0
    0.000656 972.66754 1608.12036 1524.0
    0.000642 972.27454 1605.41174 1558.0
    0.000664 971.88202 1611.37817 1506.0
    0.000610 971.49005 1622.51599 1640.0
    0.000648 971.09863 1637.68799 1543.0
    0.000606 970.70795 1653.25598 1649.0
    0.000600 970.31769 1664.76550 1666.0
    0.000617 969.92798 1666.97888 1621.0
    0.000612 969.53882 1656.84045 1634.0
    0.000629 969.15015 1639.29736 1591.0
    0.000616 968.76208 1621.97864 1623.0
    0.000626 968.37463 1609.54529 1598.0
    0.000641 967.98773 1604.12378 1559.0
    0.000640 967.60132 1602.52173 1562.0
    0.000661 967.21545 1599.09534 1512.0
    0.000624 966.82996 1588.49268 1603.0
    0.000637 966.44543 1569.45996 1569.0
    0.000629 966.06116 1543.20020 1590.0
    0.000652 965.67749 1513.50867 1534.0
    0.000692 965.29437 1484.87329 1445.0
    0.000684 964.91180 1460.03064 1461.0
    0.000713 964.52979 1439.58984 1403.0
    0.000693 964.14844 1422.95068 1444.0
    0.000693 963.76740 1409.11377 1442.0
    0.000739 963.38702 1398.40027 1354.0
    0.000700 963.00720 1389.87878 1429.0
    0.000715 962.62793 1383.75391 1399.0
    0.000695 962.24902 1381.22144 1438.0
    0.000722 961.87109 1384.97083 1385.0
    0.000716 961.49341 1398.54224 1396.0
    0.000699 961.11627 1425.25671 1431.0
    0.000663 960.73969 1466.67725 1508.0
    0.000619 960.36371 1520.38184 1615.0
    0.000632 959.98822 1574.34619 1582.0
    0.000631 959.61334 1608.33704 1585.0
    0.000625 959.23901 1604.17444 1600.0
    0.000631 958.86511 1563.75598 1584.0
    0.000654 958.49176 1510.40381 1528.0
    0.000657 958.11896 1463.58252 1523.0
    0.000693 957.74689 1433.35571 1443.0
    0.000690 957.37524 1420.77588 1449.0
    0.000709 957.00415 1420.78284 1411.0
    0.000687 956.63354 1420.80737 1455.0
    0.000751 956.26343 1410.09741 1332.0
    0.000717 955.89392 1383.55798 1395.0
    0.000741 955.52502 1348.66125 1350.0
    0.000769 955.15662 1317.66626 1301.0
    0.000760 954.78876 1293.81335 1315.0
    0.000782 954.42145 1279.33752 1279.0
    0.000777 954.05457 1274.79285 1287.0
    0.000766 953.68823 1279.47424 1305.0
    0.000739 953.32263 1292.16284 1353.0
    0.000735 952.95746 1311.16382 1360.0
    0.000727 952.59283 1331.25464 1376.0
    0.000731 952.22870 1351.90076 1368.0
    0.000733 951.86511 1369.19055 1365.0
    0.000741 951.50208 1382.48450 1350.0
    0.000678 951.13965 1392.02527 1476.0
    0.000693 950.77771 1397.73279 1443.0
    0.000669 950.41626 1399.89880 1495.0
    0.000682 950.05536 1399.79810 1467.0
    0.000716 949.69507 1398.24744 1396.0
    0.000721 949.33508 1394.66760 1387.0
    0.000746 948.97595 1384.08899 1341.0
    0.000757 948.61725 1369.71838 1321.0
    0.000738 948.25903 1348.84033 1355.0
    0.000727 947.90137 1325.23132 1376.0
    0.000749 947.54425 1299.95459 1336.0
    0.000819 947.18768 1275.14929 1221.0
    0.000796 946.83160 1252.70508 1256.0
    0.000835 946.47601 1233.55652 1198.0
    0.000839 946.12103 1217.47119 1192.0
    0.000875 945.76654 1203.89746 1143.0
    0.000859 945.41248 1192.80127 1164.0
    0.000871 945.05927 1184.65063 1148.0
    0.000883 944.70642 1179.69836 1132.0
    0.000853 944.35400 1177.64380 1172.0
    0.000891 944.00220 1173.22900 1122.0
    0.000883 943.65088 1162.56421 1132.0
    0.000942 943.30017 1146.95398 1062.0
    0.000855 942.95001 1131.07007 1169.0
    0.000867 942.60028 1118.76196 1153.0
    0.000893 942.25110 1111.51477 1120.0
    0.000923 941.90247 1109.15588 1084.0
    0.000882 941.55432 1110.79919 1134.0
    0.000900 941.20667 1112.70959 1111.0
    0.000897 940.85974 1111.73145 1115.0
    0.000876 940.51324 1106.58813 1141.0
    0.000911 940.16724 1098.91748 1098.0
    0.000861 939.82172 1092.58276 1161.0
    0.000903 939.47681 1089.28613 1107.0
    0.000879 939.13239 1090.10059 1138.0
    0.000919 938.78857 1095.20068 1088.0
    0.000915 938.44519 1104.40491 1093.0
    0.000889 938.10236 1114.77112 1125.0
    0.000853 937.75995 1129.94348 1172.0
    0.000881 937.41809 1147.13708 1135.0
    0.000845 937.07697 1162.18066 1184.0
    0.000832 936.73627 1174.26599 1202.0
    0.000822 936.39600 1181.68909 1217.0
    0.000847 936.05634 1183.89490 1181.0
    0.000890 935.71716 1181.34680 1124.0
    0.000836 935.37848 1175.73389 1196.0
    0.000850 935.04041 1166.39465 1177.0
    0.000907 934.70276 1160.60608 1102.0
    0.000850 934.36572 1156.54041 1177.0
    0.000903 934.02911 1152.54065 1108.0
    0.000829 933.69312 1148.72729 1206.0
    0.000850 933.35742 1144.77051 1177.0
    0.000923 933.02258 1141.25232 1083.0
    0.000894 932.68805 1136.98315 1119.0
    0.000889 932.35413 1135.09058 1125.0
    0.000899 932.02069 1131.59558 1112.0
    0.000883 931.68774 1122.96875 1132.0
    0.000903 931.35529 1107.45496 1108.0
    0.000883 931.02350 1091.77344 1132.0
    0.000890 930.69208 1078.56641 1123.0
    0.000888 930.36121 1069.77478 1126.0
    0.000905 930.03088 1065.63623 1105.0
    0.000958 929.70105 1064.82080 1044.0
    0.000878 929.37164 1068.05359 1139.0
    0.000932 929.04303 1071.22131 1073.0
    0.000942 928.71472 1072.47546 1062.0
    0.000883 928.38690 1075.15234 1133.0
    0.000919 928.05969 1080.98779 1088.0
    0.000874 927.73297 1092.07788 1144.0
    0.000856 927.40680 1109.76794 1168.0
    0.000858 927.08105 1134.55139 1165.0
    0.000838 926.75592 1167.76904 1194.0
    0.000792 926.43115 1207.04443 1263.0
    0.000787 926.10699 1246.06519 1270.0
    0.000820 925.78326 1274.45764 1220.0
    0.000717 925.46027 1281.63611 1394.0
    0.000753 925.13763 1268.72705 1328.0
    0.000751 924.81549 1244.94983 1332.0
    0.000767 924.49384 1221.37781 1304.0
    0.000763 924.17273 1203.89929 1310.0
    0.000796 923.85211 1194.47449 1256.0
    0.000818 923.53210 1191.89856 1223.0
    0.000810 923.21252 1190.82568 1234.0
    0.000856 922.89349 1184.38098 1168.0
    0.000829 922.57483 1168.43372 1206.0
    0.000848 922.25684 1145.61072 1179.0
    0.000833 921.93921 1120.33020 1201.0
    0.000918 921.62225 1096.62708 1089.0
    0.000924 921.30579 1076.21301 1082.0
    0.000936 920.98975 1059.54517 1068.0
    0.000942 920.67419 1046.31409 1062.0
    0.000926 920.35913 1035.83313 1080.0
    0.000967 920.04468 1027.30664 1034.0
    0.000986 919.73071 1020.23859 1014.0
    0.000956 919.41718 1014.43066 1046.0
    0.001027 919.10425 1009.86969 974.0
    0.000969 918.79175 1006.60034 1032.0
    0.001004 918.47961 1004.60834 996.0
    0.000963 918.16833 1003.82007 1038.0
    0.001025 917.85724 1004.01282 976.0
    0.000992 917.54681 1004.74866 1008.0
    0.001028 917.23682 1005.68188 973.0
    0.001036 916.92731 1005.47400 965.0
    0.001043 916.61835 1004.16931 959.0
    0.000992 916.30994 1002.17944 1008.0
    0.000975 916.00189 1000.25165 1026.0
    0.000978 915.69446 998.96149 1022.0
    0.000956 915.38745 998.58691 1046.0
    0.000985 915.08099 999.18738 1015.0
    0.001011 914.77490 998.81024 989.0
    0.001032 914.46960 1001.09259 969.0
    0.001025 914.16449 1003.96271 976.0
    0.001015 913.86005 1007.74701 985.0
    0.000965 913.55603 1012.63910 1036.0
    0.000997 913.25256 1019.25543 1003.0
    0.000973 912.94958 1028.06812 1028.0
    0.001004 912.64709 1038.65747 996.0
    0.000991 912.34509 1049.87256 1009.0
    0.001005 912.04352 1059.56213 995.0
    0.000983 911.74249 1065.54187 1017.0
    0.000942 911.44196 1067.66040 1062.0
    0.000971 911.14203 1067.58728 1030.0
    0.000951 910.84247 1067.95508 1052.0
    0.000978 910.54340 1070.92419 1023.0
    0.000946 910.24481 1077.37231 1057.0
    0.000890 909.94678 1087.28772 1123.0
    0.000898 909.64917 1099.48975 1114.0
    0.000903 909.35217 1111.88562 1108.0
    0.000876 909.05554 1122.33167 1141.0
    0.000886 908.75946 1129.77173 1129.0
    0.000919 908.46387 1133.74158 1088.0
    0.000915 908.16870 1132.87280 1093.0
    0.000896 907.87402 1128.76575 1116.0
    0.000895 907.57996 1120.15112 1117.0
    0.000903 907.28632 1108.49255 1107.0
    0.000901 906.99316 1096.06885 1110.0
    0.000963 906.70044 1084.62903 1038.0
    0.000944 906.40820 1074.80530 1059.0
    0.000953 906.11652 1066.40723 1049.0
    0.000981 905.82532 1058.64709 1019.0
    0.000938 905.53461 1050.54724 1066.0
    0.000958 905.24432 1041.18274 1044.0
    0.000965 904.95459 1030.34082 1036.0
    0.000966 904.66522 1018.73212 1035.0
    0.001017 904.37640 1007.42841 983.0
    0.000983 904.08820 997.27344 1017.0
    0.001064 903.80035 988.64117 940.0
    0.001002 903.51300 981.60156 998.0
    0.001047 903.22614 976.06305 955.0
    0.001008 902.93976 971.88165 992.0
    0.001059 902.65393 968.90106 944.0
    0.001088 902.36841 966.93921 919.0
    0.001024 902.08350 965.73004 977.0
    0.001067 901.79901 964.86755 937.0
    0.001052 901.51501 963.89685 951.0
    0.001013 901.23138 962.59955 987.0
    0.001042 900.94855 961.11377 960.0
    0.001058 900.66602 959.76923 945.0
    0.001008 900.38391 958.89691 992.0
    0.001036 900.10229 958.78467 965.0
    0.001035 899.82117 959.37750 966.0
    0.001027 899.54053 960.34631 974.0
    0.001087 899.26044 962.25165 920.0
    0.001037 898.98077 964.57147 964.0
    0.001095 898.70148 967.26141 913.0
    0.001044 898.42279 970.50830 958.0
    0.001082 898.14447 973.95288 924.0
    0.000999 897.86664 977.86914 1001.0
    0.001005 897.58936 982.70819 995.0
    0.000993 897.31256 985.82605 1007.0
    0.001021 897.03613 987.86060 979.0
    0.000951 896.76031 988.54510 1052.0
    0.001032 896.48486 988.18939 969.0
    0.001005 896.20984 987.42059 995.0
    0.000984 895.93536 986.93121 1016.0
    0.001004 895.66144 986.67419 996.0
    0.001014 895.38782 987.36383 986.0
    0.001053 895.11481 988.78827 950.0
    0.001001 894.84204 989.33063 999.0
    0.000970 894.57007 988.73865 1031.0
    0.001002 894.29846 986.60254 998.0
    0.001010 894.02722 983.04333 990.0
    0.001011 893.75641 978.61560 989.0
    0.001000 893.48621 973.99536 1000.0
    0.001109 893.21631 969.78967 902.0
    0.001001 892.94702 966.13788 999.0
    0.001035 892.67822 963.18628 966.0
    0.001035 892.40973 961.12500 966.0
    0.001092 892.14178 959.11377 916.0
    0.001007 891.87433 956.83087 993.0
    0.001026 891.60730 954.53015 975.0
    0.001059 891.34076 952.32422 944.0
    0.001059 891.07477 950.36578 944.0
    0.000993 890.80908 948.77570 1007.0
    0.001070 890.54382 947.60272 935.0
    0.001025 890.27917 946.96790 976.0
    0.001072 890.01489 946.49097 933.0
    0.001033 889.75116 946.59363 968.0
    0.001072 889.48785 946.45837 933.0
    0.001062 889.22498 946.98096 942.0
    0.001033 888.96252 947.14795 968.0
    0.001087 888.70050 947.64520 920.0
    0.001040 888.43915 948.64551 962.0
    0.001093 888.17810 950.33514 915.0
    0.001062 887.91754 952.97363 942.0
    0.001053 887.65741 957.61230 950.0
    0.001032 887.39771 962.78552 969.0
    0.000999 887.13855 969.77527 1001.0
    0.001055 886.87982 978.71124 948.0
    0.001018 886.62146 990.79541 982.0
    0.001021 886.36371 1005.91132 979.0
    0.001056 886.10626 1023.56335 947.0
    0.000974 885.84937 1040.50427 1027.0
    0.000978 885.59271 1052.57495 1023.0
    0.000975 885.33685 1055.67041 1026.0
    0.001003 885.08124 1050.58826 997.0
    0.000935 884.82617 1041.02490 1069.0
    0.000986 884.57141 1033.43384 1014.0
    0.000995 884.31726 1028.55029 1005.0
    0.001008 884.06342 1027.84082 992.0
    0.000989 883.81012 1031.13782 1011.0
    0.000926 883.55725 1035.24475 1080.0
    0.000941 883.30481 1036.40686 1063.0
    0.000928 883.05280 1033.94275 1078.0
    0.000939 882.80133 1029.51453 1065.0
    0.001005 882.55011 1023.67249 995.0
    0.000975 882.29962 1019.82861 1026.0
    0.000959 882.04938 1019.35321 1043.0
    0.000996 881.79968 1021.69708 1004.0
    0.000925 881.55029 1026.99512 1081.0
    0.000956 881.30151 1033.95105 1046.0
    0.000987 881.05316 1040.27039 1013.0
    0.000993 880.80511 1044.29944 1007.0
    0.000950 880.55756 1044.17651 1053.0
    0.000979 880.31055 1040.29944 1021.0
    0.000979 880.06384 1034.02454 1021.0
    0.001015 879.81757 1028.37585 985.0
    0.000963 879.57196 1025.01025 1038.0
    0.001096 879.32660 1024.49438 912.0
    0.000946 879.08179 1026.46704 1057.0
    0.000959 878.83728 1030.78760 1043.0
    0.000948 878.59326 1035.95020 1055.0
    0.000977 878.34973 1040.83667 1024.0
    0.000984 878.10663 1045.38220 1016.0
    0.000951 877.86395 1050.73682 1052.0
    0.000938 877.62177 1058.56836 1066.0
    0.000935 877.37988 1070.84741 1070.0
    0.000965 877.13849 1087.58130 1036.0
    0.000880 876.89746 1109.75537 1137.0
    0.000873 876.65710 1135.50256 1145.0
    0.000874 876.41699 1161.25720 1144.0
    0.000880 876.17743 1182.32703 1137.0
    0.000845 875.93817 1199.55029 1184.0
    0.000839 875.69940 1217.20129 1192.0
    0.000883 875.46112 1236.74573 1132.0
    0.000836 875.22327 1252.76379 1196.0
    0.000823 874.98572 1259.00513 1215.0
    0.000808 874.74878 1257.80469 1238.0
    0.000845 874.51208 1257.73083 1184.0
    0.000814 874.27588 1264.09875 1229.0
    0.000815 874.04022 1276.33203 1227.0
    0.000779 873.80493 1293.35876 1283.0
    0.000756 873.57001 1314.15149 1323.0
    0.000746 873.33557 1334.64514 1340.0
    0.000744 873.10150 1351.19983 1344.0
    0.000717 872.86786 1360.63806 1394.0
    0.000716 872.63483 1364.15723 1396.0
    0.000778 872.40204 1364.97070 1285.0
    0.000713 872.16968 1365.91992 1403.0
    0.000707 871.93787 1363.37500 1414.0
    0.000746 871.70630 1356.70288 1340.0
    0.000756 871.47528 1346.72314 1323.0
    0.000771 871.24475 1335.24597 1297.0
    0.000759 871.01453 1325.14160 1317.0
    0.000753 870.78473 1318.60535 1328.0
    0.000755 870.55542 1315.28638 1325.0
    0.000786 870.32648 1312.30261 1273.0
    0.000797 870.09796 1306.32544 1254.0
    0.000791 869.86993 1292.79822 1264.0
    0.000814 869.64221 1271.47827 1228.0
    0.000771 869.41498 1244.95703 1297.0
    0.000822 869.18817 1217.13635 1217.0
    0.000830 868.96173 1191.59888 1205.0
    0.000919 868.73572 1170.84729 1088.0
    0.000878 868.51025 1153.96460 1139.0
    0.000914 868.28503 1139.81250 1094.0
    0.000893 868.06030 1126.31482 1120.0
    0.000899 867.83600 1111.86292 1112.0
    0.000929 867.61206 1096.08142 1077.0
    0.000953 867.38861 1079.93103 1049.0
    0.000953 867.16559 1064.31763 1049.0
    0.000917 866.94293 1050.35999 1091.0
    0.000985 866.72064 1038.49646 1015.0
    0.000924 866.49884 1028.91089 1082.0
    0.000960 866.27740 1020.88184 1042.0
    0.001010 866.05640 1014.84448 990.0
    0.001019 865.83588 1009.78406 981.0
    0.001035 865.61566 1005.27435 966.0
    0.000999 865.39594 1003.42145 1001.0
    0.001026 865.17651 1001.95404 975.0
    0.001016 864.95758 1002.49622 984.0
    0.001007 864.73907 1005.52527 993.0
    0.000978 864.52100 1010.71130 1023.0
    0.000961 864.30322 1019.21924 1041.0
    0.000980 864.08594 1031.01294 1020.0
    0.000921 863.86902 1045.20813 1086.0
    0.000930 863.65247 1059.93237 1075.0
    0.000885 863.43640 1072.79675 1130.0
    0.000867 863.22076 1081.38025 1154.0
    0.000867 863.00543 1085.38904 1154.0
    0.000945 862.79059 1087.92261 1058.0
    0.000898 862.57611 1091.10461 1114.0
    0.000871 862.36206 1096.80994 1148.0
    0.000885 862.14838 1104.85095 1130.0
    0.000858 861.93512 1114.66138 1166.0
    0.000853 861.72223 1124.82324 1173.0
    0.000799 861.50983 1133.19971 1251.0
    0.000817 861.29767 1137.80322 1224.0
    0.000829 861.08612 1138.72937 1207.0
    0.000818 860.87482 1136.32385 1223.0
    0.000847 860.66400 1133.18713 1181.0
    0.000816 860.45355 1130.99622 1225.0
    0.000855 860.24353 1130.80713 1169.0
    0.000855 860.03381 1133.04956 1170.0
    0.000912 859.82458 1137.48889 1097.0
    0.000885 859.61578 1143.12024 1130.0
    0.000862 859.40723 1149.30957 1160.0
    0.000880 859.19916 1155.16650 1136.0
    0.000824 858.99152 1162.10449 1214.0
    0.000845 858.78412 1168.10046 1184.0
    0.000817 858.57733 1174.79431 1224.0
    0.000843 858.37091 1184.94238 1186.0
    0.000829 858.16473 1199.60657 1207.0
    0.000804 857.95898 1218.34314 1244.0
    0.000799 857.75372 1241.49768 1252.0
    0.000760 857.54877 1262.48389 1315.0
    0.000766 857.34424 1278.30200 1305.0
    0.000758 857.14014 1289.04810 1320.0
    0.000791 856.93640 1292.93127 1264.0
    0.000765 856.73297 1288.80444 1307.0
    0.000781 856.52997 1279.71350 1281.0
    0.000801 856.32751 1262.99915 1248.0
    0.000835 856.12531 1244.15564 1198.0
    0.000794 855.92352 1227.25867 1260.0
    0.000832 855.72205 1214.74731 1202.0
    0.000845 855.52100 1203.72278 1183.0
    0.000850 855.32037 1195.29175 1177.0
    0.000842 855.12012 1187.77356 1187.0
    0.000855 854.92023 1180.24133 1170.0
    0.000880 854.72076 1172.29199 1136.0
    0.000883 854.52161 1163.24146 1132.0
    0.000886 854.32288 1151.73535 1129.0
    0.000911 854.12451 1139.68054 1098.0
    0.000939 853.92664 1127.67822 1065.0
    0.000919 853.72900 1116.97314 1088.0
    0.000899 853.53186 1107.95276 1112.0
    0.000966 853.33496 1102.14392 1035.0
    0.000867 853.13861 1098.83362 1153.0
    0.000890 852.94250 1099.49402 1123.0
    0.000935 852.74683 1103.32959 1069.0
    0.000895 852.55151 1109.93665 1117.0
    0.000945 852.35663 1119.71582 1058.0
    0.000871 852.16205 1132.01245 1148.0
    0.000901 851.96790 1146.19580 1110.0
    0.000874 851.77399 1161.21045 1144.0
    0.000846 851.58075 1177.25806 1182.0
    0.000826 851.38763 1191.46582 1211.0
    0.000797 851.19501 1202.33337 1255.0
    0.000835 851.00269 1209.82422 1198.0
    0.000809 850.81079 1215.59448 1236.0
    0.000811 850.61932 1222.91748 1233.0
    0.000808 850.42810 1234.85693 1238.0
    0.000794 850.23724 1253.68396 1260.0
    0.000756 850.04688 1280.00476 1322.0
    0.000762 849.85681 1312.00769 1313.0
    0.000721 849.66705 1346.61194 1387.0
    0.000678 849.47784 1380.61121 1476.0
    0.000672 849.28888 1414.75806 1488.0
    0.000647 849.10028 1448.34167 1546.0
    0.000629 848.91211 1478.76807 1589.0
    0.000611 848.72418 1504.43127 1636.0
    0.000615 848.53674 1527.56848 1627.0
    0.000607 848.34973 1550.69067 1647.0
    0.000608 848.16290 1572.37915 1644.0
    0.000621 847.97656 1586.10315 1611.0
    0.000672 847.79053 1587.66162 1489.0
    0.000639 847.60486 1577.64526 1565.0
    0.000638 847.41956 1561.73633 1567.0
    0.000641 847.23474 1546.62476 1561.0
    0.000615 847.05017 1534.45813 1626.0
    0.000622 846.86597 1526.80225 1608.0
    0.000665 846.68213 1525.17029 1503.0
    0.000699 846.49860 1530.13306 1431.0
    0.000609 846.31555 1539.37109 1641.0
    0.000646 846.13281 1548.31519 1548.0
    0.000642 845.95038 1550.56531 1557.0
    0.000687 845.76843 1540.37891 1456.0
    0.000689 845.58667 1516.17676 1452.0
    0.000709 845.40533 1479.59802 1411.0
    0.000679 845.22443 1436.58557 1472.0
    0.000761 845.04388 1393.60620 1314.0
    0.000769 844.86359 1355.06482 1301.0
    0.000789 844.68378 1324.21008 1267.0
    0.000793 844.50415 1302.02307 1261.0
    0.000850 844.32495 1287.34497 1176.0
    0.000808 844.14618 1275.63525 1237.0
    0.000811 843.96777 1266.65161 1233.0
    0.000824 843.78961 1256.69702 1213.0
    0.000817 843.61188 1244.10779 1224.0
    0.000870 843.43445 1229.69995 1150.0
    0.000887 843.25732 1212.59412 1127.0
    0.000867 843.08075 1191.42480 1153.0
    0.000889 842.90436 1166.14722 1125.0
    0.000901 842.72827 1140.13147 1110.0
    0.000928 842.55267 1114.68518 1078.0
    0.000986 842.37732 1096.18640 1014.0
    0.000964 842.20239 1082.28882 1037.0
    0.000962 842.02783 1073.22449 1039.0
    0.000999 841.85352 1067.00110 1001.0
    0.000942 841.67957 1062.65808 1062.0
    0.000940 841.50604 1057.79480 1064.0
    0.000989 841.33276 1050.59106 1011.0
    0.001012 841.15991 1040.59741 988.0
    0.000992 840.98743 1029.49268 1008.0
    0.000980 840.81519 1019.16498 1020.0
    0.001035 840.64331 1010.38202 966.0
    0.000981 840.47186 1003.62659 1019.0
    0.000981 840.30066 999.05212 1019.0
    0.000953 840.12982 996.14899 1049.0
    0.001019 839.95941 994.72864 981.0
    0.001041 839.78925 994.52026 961.0
    0.001029 839.61938 993.95386 972.0
    0.000967 839.44995 992.80005 1034.0
    0.000958 839.28082 990.71399 1044.0
    0.001031 839.11206 987.60052 970.0
    0.000995 838.94366 983.14191 1005.0
    0.001066 838.77551 977.12640 938.0
    0.001019 838.60767 972.84326 981.0
    0.001009 838.44031 967.77545 991.0
    0.001014 838.27313 963.21234 986.0
    0.001074 838.10638 959.56335 931.0
    0.000991 837.94000 956.70825 1009.0
    0.001016 837.77386 954.17291 984.0
    0.001038 837.60815 952.06726 963.0
    0.001015 837.44269 950.21008 985.0
    0.001045 837.27753 947.72937 957.0
    0.001036 837.11279 945.81177 965.0
    0.001035 836.94843 944.31805 966.0
    0.001094 836.78424 942.85223 914.0
    0.001085 836.62054 942.38123 922.0
    0.001056 836.45703 943.32294 947.0
    0.001054 836.29395 946.05786 949.0
    0.001016 836.13116 950.63208 984.0
    0.001050 835.96869 957.03613 952.0
    0.001088 835.80652 965.36414 919.0
    0.001042 835.64478 974.06689 960.0
    0.001021 835.48322 984.08710 979.0
    0.000986 835.32214 994.41205 1014.0
    0.000990 835.16125 1005.19727 1010.0
    0.000999 835.00079 1014.92145 1001.0
    0.000936 834.84058 1022.25183 1068.0
    0.000954 834.68073 1027.27515 1048.0
    0.000973 834.52118 1030.49780 1028.0
    0.000948 834.36200 1032.00330 1055.0
    0.000962 834.20306 1031.33301 1040.0
    0.000965 834.04456 1026.97534 1036.0
    0.000980 833.88629 1022.70331 1020.0
    0.000992 833.72833 1016.34045 1008.0
    0.000961 833.57068 1012.26306 1041.0
    0.001016 833.41345 1009.10321 984.0
    0.000983 833.25653 1005.35876 1017.0
    0.000982 833.09985 1001.80237 1018.0
    0.001013 832.94348 998.67114 987.0
    0.001002 832.78748 995.99139 998.0
    0.001004 832.63171 993.45575 996.0
    0.000976 832.47638 990.82410 1025.0
    0.000997 832.32135 987.30695 1003.0
    0.000946 832.16656 987.13013 1057.0
    0.000951 832.01208 987.44128 1052.0
    0.001052 831.85791 988.89911 951.0
    0.001068 831.70416 990.72162 936.0
    0.000981 831.55066 993.02264 1019.0
    0.000985 831.39746 995.69244 1015.0
    0.000951 831.24457 998.53113 1052.0
    0.000994 831.09198 1001.86218 1006.0
    0.000952 830.93970 1003.90192 1050.0
    0.000998 830.78784 1004.88287 1002.0
    0.001020 830.63611 1005.17627 980.0
    0.000966 830.48480 1004.99622 1035.0
    0.000999 830.33380 1005.29907 1001.0
    0.000978 830.18304 1006.58759 1023.0
    0.001008 830.03259 1009.96161 992.0
    0.000977 829.88257 1015.48529 1024.0
    0.000896 829.73273 1023.27417 1116.0
    0.000951 829.58325 1033.77332 1051.0
    0.000902 829.43402 1045.18665 1109.0
    0.000919 829.28510 1057.20325 1088.0
    0.000912 829.13654 1069.27710 1096.0
    0.000919 828.98828 1080.41809 1088.0
    0.000837 828.84033 1092.15894 1195.0
    0.000917 828.69263 1105.90417 1091.0
    0.000903 828.54523 1120.45520 1107.0
    0.000915 828.39819 1134.97803 1093.0
    0.000861 828.25134 1147.96985 1162.0
    0.000825 828.10492 1157.55786 1212.0
    0.000876 827.95874 1164.51807 1142.0
    0.000824 827.81287 1170.03125 1214.0
    0.000883 827.66724 1175.38171 1133.0
    0.000871 827.52203 1181.15198 1148.0
    0.000853 827.37708 1188.05103 1173.0
    0.000841 827.23230 1196.55383 1189.0
    0.000836 827.08789 1205.83386 1196.0
    0.000844 826.94385 1213.45435 1185.0
    0.000853 826.79999 1217.98181 1173.0
    0.000854 826.65643 1213.46301 1171.0
    0.000864 826.51331 1201.80981 1157.0
    0.000864 826.37036 1185.68420 1158.0
    0.000860 826.22772 1168.47754 1163.0
    0.000889 826.08539 1152.79541 1125.0
    0.000847 825.94330 1139.88000 1181.0
    0.000889 825.80157 1129.69666 1125.0
    0.000909 825.66016 1121.71838 1100.0
    0.000920 825.51892 1114.55310 1087.0
    0.000931 825.37799 1107.45215 1074.0
    0.000923 825.23743 1097.68127 1083.0
    0.000922 825.09711 1086.13123 1085.0
    0.000934 824.95703 1073.70349 1071.0
    0.000915 824.81738 1062.29382 1093.0
    0.000923 824.67786 1053.20776 1084.0
    0.000932 824.53876 1046.71350 1073.0
    0.000953 824.39984 1043.10901 1049.0
    0.000983 824.26117 1042.26086 1017.0
    0.000951 824.12292 1043.97375 1052.0
    0.000945 823.98492 1048.32898 1058.0
    0.000883 823.84711 1055.64758 1132.0
    0.000962 823.70966 1066.53345 1039.0
    0.000909 823.57245 1080.60242 1100.0
    0.000944 823.43555 1099.44788 1059.0
    0.000916 823.29895 1121.63049 1092.0
    0.000843 823.16260 1143.47412 1186.0
    0.000884 823.02655 1161.58423 1131.0
    0.000842 822.89075 1172.77600 1187.0
    0.000877 822.75519 1176.51648 1140.0
    0.000829 822.61993 1175.06494 1206.0
    0.000894 822.48505 1169.14111 1119.0
    0.000863 822.35040 1160.21570 1159.0
    0.000896 822.21594 1149.36292 1116.0
    0.000921 822.08185 1138.78992 1086.0
    0.000924 821.94794 1130.06641 1082.0
    0.000873 821.81433 1124.87744 1145.0
    0.000937 821.68109 1121.76343 1067.0
    0.000898 821.54810 1119.81714 1114.0
    0.000959 821.41528 1118.75256 1043.0
    0.000983 821.28284 1119.43152 1017.0
    0.000954 821.15057 1121.90112 1048.0
    0.000958 821.01862 1125.46423 1044.0
    0.000945 820.88702 1128.04163 1058.0
    0.000969 820.75562 1125.37842 1032.0
    0.000922 820.62445 1114.86853 1085.0
    0.000943 820.49359 1096.86328 1060.0
    0.001012 820.36292 1075.33630 988.0
    0.000951 820.23267 1055.02258 1051.0
    0.001072 820.10266 1038.88367 933.0
    0.001046 819.97284 1027.86230 956.0
    0.001038 819.84326 1021.66748 963.0
    0.001021 819.71405 1018.83264 979.0
    0.000995 819.58502 1017.81976 1005.0
    0.001014 819.45630 1016.61115 986.0
    0.001043 819.32782 1012.74011 959.0
    0.001007 819.19965 1005.66534 993.0
    0.001009 819.07166 997.46289 991.0
    0.001067 818.94397 988.72882 937.0
    0.001070 818.81653 981.87762 935.0
    0.001001 818.68939 977.56958 999.0
    0.001022 818.56250 975.75507 978.0
    0.001047 818.43585 975.83002 955.0
    0.001020 818.30945 977.29462 980.0
    0.001044 818.18335 979.59528 958.0
    0.001013 818.05750 982.12787 987.0
    0.000978 817.93188 984.20825 1022.0
    0.001007 817.80658 985.64203 993.0
    0.000988 817.68146 984.59528 1012.0
    0.001072 817.55658 982.69275 933.0
    0.001050 817.43207 979.88531 952.0
    0.001099 817.30768 976.95844 910.0
    0.000978 817.18365 974.44226 1023.0
    0.001022 817.05981 972.99091 978.0
    0.001016 816.93628 972.76733 984.0
    0.001050 816.81299 973.57947 952.0
    0.001029 816.68988 974.95966 972.0
    0.001018 816.56708 976.31732 982.0
    0.001043 816.44452 974.83765 959.0
    0.001007 816.32220 975.07849 993.0
    0.001031 816.20013 974.87805 970.0
    0.001050 816.07837 974.49628 952.0
    0.001024 815.95673 974.19452 977.0
    0.001072 815.83551 973.91760 933.0
    0.001010 815.71442 973.66083 990.0
    0.001004 815.59363 973.58002 996.0
    0.000995 815.47302 974.05322 1005.0
    0.001013 815.35272 975.63928 987.0
    0.001074 815.23260 978.48444 931.0
    0.001054 815.11279 982.87830 949.0
    0.000957 814.99323 988.81940 1045.0
    0.001041 814.87384 996.03741 961.0
    0.001003 814.75476 1004.18250 997.0
    0.000979 814.63593 1011.75800 1021.0
    0.000992 814.51721 1018.09424 1008.0
    0.000964 814.39893 1021.84613 1037.0
    0.000932 814.28076 1022.64246 1073.0
    0.000955 814.16290 1020.59827 1047.0
    0.000941 814.04523 1016.42059 1063.0
    0.000928 813.92780 1011.65332 1078.0
    0.000941 813.81067 1005.86786 1063.0
    0.000942 813.69373 1000.66083 1062.0
    0.000923 813.57703 995.96490 1084.0
    0.001011 813.46057 992.18298 989.0
    0.001006 813.34430 989.13776 994.0
    0.001025 813.22827 986.33160 976.0
    0.001029 813.11261 983.26050 972.0
    0.000970 812.99707 979.85565 1031.0
    0.000943 812.88177 976.07690 1060.0
    0.001024 812.76672 972.01752 977.0
    0.001040 812.65186 968.14954 962.0
    0.000978 812.53729 964.02179 1023.0
    0.001036 812.42297 959.38397 965.0
    0.000985 812.30884 955.56854 1015.0
    0.000999 812.19495 952.35406 1001.0
    0.001024 812.08130 950.82495 977.0
    0.001064 811.96783 950.01740 940.0
    0.000985 811.85461 950.75977 1015.0
    0.001009 811.74170 953.33246 991.0
    0.001012 811.62891 957.78790 988.0
    0.000966 811.51642 963.99823 1035.0
    0.000992 811.40411 971.60913 1008.0
    0.000966 811.29205 979.96411 1035.0
    0.000987 811.18024 986.76001 1013.0
    0.000990 811.06866 993.32642 1010.0
    0.000998 810.95721 997.06824 1002.0
    0.000995 810.84607 997.57208 1005.0
    0.001012 810.73517 994.37555 988.0
    0.001001 810.62439 988.90479 999.0
    0.000991 810.51398 983.01526 1009.0
    0.001031 810.40369 977.40088 970.0
    0.000967 810.29364 973.22845 1034.0
    0.001005 810.18384 970.79645 995.0
    0.001011 810.07422 969.96466 989.0
    0.000975 809.96484 970.24316 1026.0
    0.001037 809.85571 970.83392 964.0
    0.001025 809.74670 970.76514 976.0
    0.001049 809.63800 969.15485 953.0
    0.000974 809.52948 965.51447 1027.0
    0.001056 809.42120 959.97388 947.0
    0.001011 809.31305 953.40125 989.0
    0.001058 809.20526 946.82098 945.0
    0.001042 809.09760 940.50171 960.0
    0.001092 808.99017 935.41400 916.0
    0.001149 808.88300 931.93396 870.0
    0.001093 808.77594 930.23993 915.0
    0.001033 808.66919 930.28766 968.0
    0.000994 808.56268 931.77533 1006.0
    0.001076 808.45624 934.17719 929.0
    0.001143 808.35010 936.40460 875.0
    0.001055 808.24420 939.05945 948.0
    0.001026 808.13843 941.98987 975.0
    0.001018 808.03290 945.46411 982.0
    0.001062 807.92767 950.41772 942.0
    0.001087 807.82257 957.44073 920.0
    0.001044 807.71765 967.10040 958.0
    0.000963 807.61298 978.42200 1038.0
    0.001009 807.50848 991.05432 991.0
    0.001011 807.40424 1003.64691 989.0
    0.000965 807.30023 1014.39423 1036.0
    0.001005 807.19635 1024.97314 995.0
    0.000986 807.09271 1030.93237 1014.0
    0.000905 806.98926 1034.20374 1105.0
    0.000940 806.88599 1036.71948 1064.0
    0.000943 806.78296 1040.46814 1060.0
    0.000900 806.68018 1046.35449 1111.0
    0.000933 806.57751 1053.48450 1072.0
    0.000909 806.47516 1060.77905 1100.0
    0.000941 806.37286 1066.24561 1063.0
    0.000962 806.27087 1069.32996 1040.0
    0.000960 806.16907 1070.01709 1042.0
    0.000931 806.06744 1069.54712 1074.0
    0.000960 805.96600 1066.04614 1042.0
    0.000968 805.86481 1059.94678 1033.0
    0.000907 805.76379 1050.82080 1102.0
    0.001025 805.66296 1038.85950 976.0
    0.000951 805.56232 1024.95325 1052.0
    0.000978 805.46191 1011.36017 1023.0
    0.000981 805.36163 998.52130 1019.0
    0.001040 805.26166 986.70258 962.0
    0.001058 805.16174 975.73364 945.0
    0.000966 805.06213 965.98035 1035.0
    0.001028 804.96265 957.76923 973.0
    0.001081 804.86340 950.35522 925.0
    0.001057 804.76434 943.14612 946.0
    0.001034 804.66547 935.35114 967.0
    0.001037 804.56671 926.98962 964.0
    0.001116 804.46832 917.79889 896.0
    0.001104 804.37000 909.92883 906.0
    0.001119 804.27191 903.40369 894.0
    0.001149 804.17395 898.46777 870.0
    0.001034 804.07629 895.07623 967.0
    0.001062 803.97870 893.20099 942.0
    0.001168 803.88135 893.53595 856.0
    0.001131 803.78424 893.58575 884.0
    0.001081 803.68719 897.37897 925.0
    0.001100 803.59039 901.53558 909.0
    0.001072 803.49384 907.53101 933.0
    0.001032 803.39740 916.09991 969.0
    0.001034 803.30121 926.67731 967.0
    0.001059 803.20514 940.20502 944.0
    0.001052 803.10925 956.96436 951.0
    0.000995 803.01355 976.89941 1005.0
    0.000984 802.91809 999.01111 1016.0
    0.000941 802.82275 1022.16705 1063.0
    0.000922 802.72766 1039.54602 1085.0
    0.000924 802.63275 1050.48608 1082.0
    0.000928 802.53796 1053.27271 1078.0
    0.000916 802.44336 1050.19409 1092.0
    0.000947 802.34888 1044.22266 1056.0
    0.000953 802.25470 1038.13635 1049.0
    0.000936 802.16064 1032.24304 1068.0
    0.000962 802.06677 1027.37708 1040.0
    0.000929 801.97308 1024.23303 1076.0
    0.000918 801.87958 1023.43311 1089.0
    0.000961 801.78625 1024.13000 1041.0
    0.000953 801.69312 1024.44202 1049.0
    0.000920 801.60010 1023.04291 1087.0
    0.000962 801.50726 1020.45306 1040.0
    0.000977 801.41461 1017.40051 1024.0
    0.000998 801.32220 1015.62561 1002.0
    0.000976 801.22986 1015.66168 1025.0
    0.000939 801.13776 1017.48669 1065.0
    0.000992 801.04584 1020.28223 1008.0
    0.000948 800.95404 1023.15082 1055.0
    0.001012 800.86249 1024.62256 988.0
    0.000991 800.77106 1023.82355 1009.0
    0.001016 800.67975 1019.04938 984.0
    0.001009 800.58868 1012.03558 991.0
    0.001006 800.49774 1004.50793 994.0
    0.000974 800.40704 998.34430 1027.0
    0.001020 800.31641 994.33234 980.0
    0.001003 800.22601 993.37402 997.0
    0.000951 800.13574 995.15692 1051.0
    0.000944 800.04572 999.53967 1059.0
    0.001030 799.95581 1006.16193 971.0
    0.000970 799.86603 1014.26611 1031.0
    0.000978 799.77643 1023.34564 1022.0
    0.000974 799.68707 1032.74219 1027.0
    0.000935 799.59784 1043.33130 1069.0
    0.000898 799.50873 1055.58313 1114.0
    0.000918 799.41980 1069.12024 1089.0
    0.000917 799.33105 1081.88245 1091.0
    0.000880 799.24243 1090.75781 1136.0
    0.000912 799.15399 1093.04065 1096.0
    0.000898 799.06573 1089.48389 1113.0
    0.000933 798.97760 1083.34705 1072.0
    0.000916 798.88965 1077.82581 1092.0
    0.000878 798.80188 1074.54858 1139.0
    0.000920 798.71423 1073.45837 1087.0
    0.000852 798.62677 1074.22754 1174.0
    0.000894 798.53943 1077.17126 1118.0
    0.000921 798.45227 1081.03027 1086.0
    0.000917 798.36530 1086.37512 1091.0
    0.000929 798.27844 1091.81604 1077.0
    0.000895 798.19171 1096.34155 1117.0
    0.000929 798.10516 1100.35559 1076.0
    0.000933 798.01886 1104.09326 1072.0
    0.000937 797.93262 1108.30701 1067.0
    0.000949 797.84656 1114.13391 1054.0
    0.000873 797.76062 1116.17554 1146.0
    0.000958 797.67487 1115.31323 1044.0
    0.000922 797.58923 1110.91858 1085.0
    0.000897 797.50378 1107.34204 1115.0
    0.001000 797.41846 1105.20789 1000.0
    0.000933 797.33331 1101.76379 1072.0
    0.000978 797.24835 1100.29932 1023.0
    0.000931 797.16345 1101.03833 1074.0
    0.000937 797.07880 1104.05273 1067.0
    0.000933 796.99420 1108.74939 1072.0
    0.000895 796.90979 1115.73328 1117.0
    0.000898 796.82556 1122.35339 1113.0
    0.000882 796.74146 1129.02954 1134.0
    0.000935 796.65747 1135.42102 1069.0
    0.000894 796.57373 1141.62122 1119.0
    0.000905 796.49005 1148.61548 1105.0
    0.000867 796.40649 1152.78235 1153.0
    0.000883 796.32312 1155.44495 1132.0
    0.000872 796.23987 1156.45544 1147.0
    0.000876 796.15674 1156.30933 1141.0
    0.000877 796.07385 1155.57715 1140.0
    0.000820 795.99103 1155.34119 1220.0
    0.000864 795.90839 1156.56213 1157.0
    0.000862 795.82587 1159.78394 1160.0
    0.000850 795.74347 1164.66650 1177.0
    0.000860 795.66125 1170.65698 1163.0
    0.000859 795.57916 1176.99683 1164.0
    0.000867 795.49719 1183.13391 1153.0
    0.000821 795.41541 1188.92578 1218.0
    0.000824 795.33374 1194.49878 1213.0
    0.000827 795.25220 1199.96875 1209.0
    0.000827 795.17078 1206.15527 1209.0
    0.000820 795.08954 1212.91187 1220.0
    0.000807 795.00842 1220.30591 1239.0
    0.000774 794.92743 1227.97900 1292.0
    0.000793 794.84662 1235.62585 1261.0
    0.000781 794.76587 1243.42432 1281.0
    0.000781 794.68530 1252.21594 1280.0
    0.000776 794.60486 1263.90979 1289.0
    0.000773 794.52454 1280.74915 1294.0
    0.000738 794.44434 1305.31152 1355.0
    0.000710 794.36438 1337.85657 1408.0
    0.000724 794.28442 1377.97815 1381.0
    0.000701 794.20465 1421.17163 1426.0
    0.000735 794.12506 1460.70117 1361.0
    0.000687 794.04553 1491.51990 1456.0
    0.000677 793.96613 1513.28430 1478.0
    0.000698 793.88690 1527.36877 1433.0
    0.000660 793.80774 1529.69141 1515.0
    0.000695 793.72876 1514.60754 1438.0
    0.000703 793.64996 1483.38660 1422.0
    0.000699 793.57123 1445.68347 1431.0
    0.000732 793.49261 1412.69250 1366.0
    0.000745 793.41412 1390.18555 1343.0
    0.000752 793.33575 1380.15613 1329.0
    0.000745 793.25757 1379.20874 1343.0
    0.000735 793.17944 1383.20422 1360.0
    0.000737 793.10150 1389.09900 1357.0
    0.000730 793.02368 1393.50098 1369.0
    0.000770 792.94592 1390.45459 1298.0
    0.000759 792.86835 1372.56311 1317.0
    0.000790 792.79089 1337.86902 1266.0
    0.000781 792.71350 1292.99170 1280.0
    0.000820 792.63629 1245.89087 1219.0
    0.000838 792.55920 1202.57910 1194.0
    0.000832 792.48218 1166.50220 1202.0
    0.000870 792.40540 1137.74292 1149.0
    0.000915 792.32861 1115.54407 1093.0
    0.000935 792.25201 1098.62964 1069.0
    0.000945 792.17554 1085.18311 1058.0
    0.000943 792.09918 1073.25391 1060.0
    0.000932 792.02289 1059.41565 1073.0
    0.000959 791.94678 1042.81689 1043.0
    0.001033 791.87079 1025.92542 968.0
    0.000954 791.79486 1008.34198 1048.0
    0.001058 791.71906 991.99573 945.0
    0.001028 791.64337 977.59308 973.0
    0.001046 791.56781 965.24329 956.0
    0.001022 791.49243 954.85321 978.0
    0.001026 791.41711 946.28577 975.0
    0.001072 791.34192 939.39819 933.0
    0.000977 791.26678 934.09070 1024.0
    0.001052 791.19183 930.54474 951.0
    0.001047 791.11694 927.93768 955.0
    0.001121 791.04224 926.24866 892.0
    0.001046 790.96759 925.28375 956.0
    0.001095 790.89307 923.99371 913.0
    0.001030 790.81866 922.18604 971.0
    0.001125 790.74432 919.70911 889.0
    0.001064 790.67017 916.75421 940.0
    0.001114 790.59607 913.68011 898.0
    0.001063 790.52216 910.45032 941.0
    0.001072 790.44830 908.01532 933.0
    0.001076 790.37451 906.11334 929.0
    0.001117 790.30084 905.19916 895.0
    0.001125 790.22736 904.69269 889.0
    0.001091 790.15393 904.69067 917.0
    0.001189 790.08063 904.80237 841.0
    0.001078 790.00739 905.41553 928.0
    0.001157 789.93427 905.96997 864.0
    0.001155 789.86127 905.06537 866.0
    0.001116 789.78839 905.29150 896.0
    0.001075 789.71564 904.93060 930.0
    0.001054 789.64294 905.05341 949.0
    0.001076 789.57037 905.21899 929.0
    0.001049 789.49786 905.51080 953.0
    0.001079 789.42554 906.01233 927.0
    0.001030 789.35327 906.13812 971.0
    0.001176 789.28107 905.78693 850.0
    0.001119 789.20905 905.23975 894.0
    0.001096 789.13702 905.04041 912.0
    0.001136 789.06519 904.51556 880.0
    0.001114 788.99341 906.20502 898.0
    0.001076 788.92175 908.86041 929.0
    0.001091 788.85022 912.37897 917.0
    0.001032 788.77875 916.23053 969.0
    0.001106 788.70740 920.19598 904.0
    0.001096 788.63611 924.12842 912.0
    0.001091 788.56500 927.99640 917.0
    0.001047 788.49390 930.41620 955.0
    0.001080 788.42291 932.57294 926.0
    0.001009 788.35205 934.34027 991.0
    0.001071 788.28125 935.66730 934.0
    0.001065 788.21057 936.28918 939.0
    0.001059 788.14001 936.94141 944.0
    0.001045 788.06946 937.22198 957.0
    0.001054 787.99908 937.17072 949.0
    0.001059 787.92877 936.93707 944.0
    0.001044 787.85852 936.62677 958.0
    0.001027 787.78845 936.58893 974.0
    0.001080 787.71844 936.79724 926.0
    0.001073 787.64850 938.04688 932.0
    0.001156 787.57867 941.31128 865.0
    0.001115 787.50891 944.62714 897.0
    0.000978 787.43927 948.42993 1022.0
    0.000999 787.36963 952.77155 1001.0
    0.001058 787.30023 957.07605 945.0
    0.001019 787.23083 960.75464 981.0
    0.001022 787.16150 963.74634 978.0
    0.001021 787.09229 965.40100 979.0
    0.001001 787.02319 965.73230 999.0
    0.001014 786.95416 965.24225 986.0
    0.001032 786.88519 964.79456 969.0
    0.001041 786.81635 965.40082 961.0
    0.001062 786.74756 967.93744 942.0
    0.001024 786.67889 972.52759 977.0
    0.001032 786.61029 979.59613 969.0
    0.000988 786.54175 988.85870 1012.0
    0.001057 786.47333 999.44489 946.0
    0.000968 786.40503 1009.92493 1033.0
    0.000990 786.33673 1018.48749 1010.0
    0.001063 786.26855 1023.72009 941.0
    0.000977 786.20044 1025.40479 1024.0
    0.000978 786.13245 1024.11084 1022.0
    0.000984 786.06458 1020.01404 1016.0
    0.000966 785.99670 1015.32013 1035.0
    0.000978 785.92889 1009.78577 1022.0
    0.001003 785.86127 1003.51465 997.0
    0.001003 785.79364 997.38580 997.0
    0.001008 785.72614 991.58636 992.0
    0.001000 785.65869 986.52948 1000.0
    0.001035 785.59131 981.94073 966.0
    0.001037 785.52405 977.73950 964.0
    0.001053 785.45685 973.14166 950.0
    0.001059 785.38971 968.49005 944.0
    0.001067 785.32269 962.43384 937.0
    0.001049 785.25574 958.69690 953.0
    0.001058 785.18878 955.64020 945.0
    0.001052 785.12201 953.47919 951.0
    0.001002 785.05524 952.37878 998.0
    0.001004 784.98859 952.88721 996.0
    0.001068 784.92200 955.31329 936.0
    0.001054 784.85553 960.13434 949.0
    0.001033 784.78906 967.47595 968.0
    0.001042 784.72272 977.21954 960.0
    0.001014 784.65643 988.04840 986.0
    0.001027 784.59021 998.45911 974.0
    0.001014 784.52411 1005.11035 986.0
    0.001062 784.45801 1006.86450 942.0
    0.001000 784.39197 1004.52423 1000.0
    0.001028 784.32611 1000.63782 973.0
    0.000991 784.26025 997.73798 1009.0
    0.000971 784.19446 997.31549 1030.0
    0.001017 784.12878 999.61774 983.0
    0.001010 784.06311 1003.87109 990.0
    0.000928 783.99750 1009.99127 1078.0
    0.000980 783.93207 1016.40479 1020.0
    0.000999 783.86658 1021.59320 1001.0
    0.000961 783.80127 1024.03894 1041.0
    0.000952 783.73596 1022.19867 1050.0
    0.000963 783.67072 1015.79327 1038.0
    0.000998 783.60559 1006.30292 1002.0
    0.001016 783.54053 995.59198 984.0
    0.001002 783.47546 985.20782 998.0
    0.000986 783.41052 976.21600 1014.0
    0.001003 783.34564 968.89813 997.0
    0.001034 783.28082 963.23004 967.0
    0.001048 783.21606 959.08655 954.0
    0.001055 783.15137 955.65710 948.0
    0.000991 783.08673 952.68103 1009.0
    0.001052 783.02222 948.42249 951.0
    0.001055 782.95770 942.98932 948.0
    0.001073 782.89325 936.18304 932.0
    0.001063 782.82892 928.25458 941.0
    0.001054 782.76453 919.55457 949.0
    0.001004 782.70032 910.20789 996.0
    0.001053 782.63617 901.98175 950.0
    0.001086 782.57202 894.94543 921.0
    0.001163 782.50800 889.45837 860.0
    0.001111 782.44397 885.45673 900.0
    0.001200 782.38000 883.07733 833.0
    0.001127 782.31616 881.92529 887.0
    0.001168 782.25232 881.93359 856.0
    0.001089 782.18860 882.70154 918.0
    0.001190 782.12488 883.81805 840.0
    0.001148 782.06128 884.64246 871.0
    0.001136 781.99762 885.05310 880.0
    0.001148 781.93414 885.39600 871.0
    0.001091 781.87073 885.35651 917.0
    0.001145 781.80725 884.94617 873.0
    0.001117 781.74390 884.38922 895.0
    0.001100 781.68060 883.71173 909.0
    0.001157 781.61737 883.17767 864.0
    0.001117 781.55420 883.38568 895.0
    0.001103 781.49109 883.38513 907.0
    0.001168 781.42798 883.52338 856.0
    0.001122 781.36499 883.58838 891.0
    0.001139 781.30200 883.39490 878.0
    0.001119 781.23914 883.10364 894.0
    0.001124 781.17627 882.63074 890.0
    0.001127 781.11346 881.82617 887.0
    0.001130 781.05072 880.56769 885.0
    0.001131 780.98798 878.87604 884.0
    0.001075 780.92535 877.22809 930.0
    0.001121 780.86279 875.26428 892.0
    0.001144 780.80023 873.21063 874.0
    0.001131 780.73773 871.84174 884.0
    0.001148 780.67529 870.60706 871.0
    0.001155 780.61292 868.81757 866.0
    0.001122 780.55054 868.16357 891.0
    0.001092 780.48834 867.81104 916.0
    0.001202 780.42609 868.32794 832.0
    0.001144 780.36389 868.37183 874.0
    0.001076 780.30176 869.56000 929.0
    0.001174 780.23962 869.74530 852.0
    0.001116 780.17761 868.82690 896.0
    0.001167 780.11560 867.66724 857.0
    0.001098 780.05365 866.00873 911.0
    0.001160 779.99176 864.49359 862.0
    0.001161 779.92993 863.07574 861.0
    0.001167 779.86810 862.86798 857.0
    0.001193 779.80634 863.65979 838.0
    0.001143 779.74463 865.56738 875.0
    0.001147 779.68292 868.78955 872.0
    0.001057 779.62134 872.84253 946.0
    0.001115 779.55975 877.78638 897.0
    0.001133 779.49823 882.39386 883.0
    0.001110 779.43677 884.97339 901.0
    0.001125 779.37531 885.27240 889.0
    0.001136 779.31384 883.25189 880.0
    0.001163 779.25256 880.09406 860.0
    0.001083 779.19122 876.92157 923.0
    0.001211 779.12994 874.70013 826.0
    0.001179 779.06873 873.85864 848.0
    0.001198 779.00751 874.60156 835.0
    0.001120 778.94641 876.88367 893.0
    0.001166 778.88525 880.23187 858.0
    0.001117 778.82416 884.64966 895.0
    0.001122 778.76318 889.64087 891.0
    0.001127 778.70221 894.14807 887.0
    0.001111 778.64124 897.99017 900.0
    0.001160 778.58032 900.97546 862.0
    0.001122 778.51947 904.11572 891.0
    0.001105 778.45862 907.13666 905.0
    0.001078 778.39783 910.75037 928.0
    0.001058 778.33716 915.15186 945.0
    0.001079 778.27637 919.88843 927.0
    0.001100 778.21576 924.81818 909.0
    0.001144 778.15509 929.55511 874.0
    0.001075 778.09448 934.53253 930.0
    0.001018 778.03394 938.18188 982.0
    0.001005 777.97339 941.30176 995.0
    0.001124 777.91290 943.39996 890.0
    0.001091 777.85248 944.63684 917.0
    0.001086 777.79205 945.45880 921.0
    0.001087 777.73163 946.04645 920.0
    0.001098 777.67133 947.08337 911.0
    0.001124 777.61102 949.07068 890.0
    0.001070 777.55072 952.14197 935.0
    0.001133 777.49048 956.40485 883.0
    0.001071 777.43024 961.98737 934.0
    0.001002 777.37006 969.08990 998.0
    0.001036 777.30994 976.72992 965.0
    0.001021 777.24982 986.07739 979.0
    0.000974 777.18982 996.40619 1027.0
    0.000969 777.12970 1007.64966 1032.0
    0.001027 777.06970 1019.85022 974.0
    0.000939 777.00970 1033.13794 1065.0
    0.000973 776.94977 1047.39648 1028.0
    0.000941 776.88983 1062.64270 1063.0
    0.000956 776.82996 1078.06836 1046.0
    0.000901 776.77008 1092.59436 1110.0
    0.000970 776.71027 1105.83496 1031.0
    0.000939 776.65045 1116.64624 1065.0
    0.000880 776.59070 1126.07568 1136.0
    0.000877 776.53094 1135.19824 1140.0
    0.000886 776.47125 1145.29456 1129.0
    0.000824 776.41156 1156.98486 1214.0
    0.000847 776.35199 1170.08008 1181.0
    0.000829 776.29230 1184.02551 1207.0
    0.000849 776.23273 1196.84363 1178.0
    0.000826 776.17316 1206.44409 1210.0
    0.000826 776.11359 1210.80640 1211.0
    0.000799 776.05408 1209.02307 1251.0
    0.000854 775.99463 1201.70349 1171.0
    0.000840 775.93518 1190.93030 1191.0
    0.000812 775.87573 1178.68201 1231.0
    0.000864 775.81635 1167.64819 1158.0
    0.000885 775.75696 1159.14551 1130.0
    0.000864 775.69757 1154.43140 1157.0
    0.000829 775.63831 1153.44434 1206.0
    0.000819 775.57898 1155.45007 1221.0
    0.000889 775.51965 1157.12305 1125.0
    0.000885 775.46045 1158.45935 1130.0
    0.000890 775.40118 1156.86584 1124.0
    0.000866 775.34198 1150.95898 1155.0
    0.000869 775.28278 1140.39087 1151.0
    0.000859 775.22363 1125.76318 1164.0
    0.000894 775.16449 1107.90076 1118.0
    0.000959 775.10535 1088.35474 1043.0
    0.000949 775.04633 1068.36780 1054.0
    0.000968 774.98724 1049.32947 1033.0
    0.000981 774.92822 1032.13428 1019.0
    0.000981 774.86914 1016.96057 1019.0
    0.001006 774.81018 1003.85571 994.0
    0.001030 774.75116 992.42969 971.0
    0.001011 774.69220 982.54419 989.0
    0.001024 774.63330 973.57898 977.0
    0.001105 774.57434 965.05042 905.0
    0.001018 774.51544 956.64618 982.0
    0.001049 774.45660 948.03125 953.0
    0.001176 774.39777 939.02118 850.0
    0.001103 774.33887 929.82697 907.0
    0.001068 774.28009 921.10315 936.0
    0.001094 774.22125 912.49908 914.0
    0.001232 774.16248 904.64105 812.0
    0.001112 774.10376 897.72418 899.0
    0.001159 774.04498 891.95221 863.0
    0.001103 773.98627 887.30042 907.0
    0.001138 773.92755 883.88776 879.0
    0.001181 773.86884 881.63068 847.0
    0.001130 773.81018 880.46100 885.0
    0.001116 773.75153 880.26782 896.0
    0.001120 773.69293 880.76300 893.0
    0.001104 773.63428 882.19226 906.0
    0.001160 773.57568 884.29309 862.0
    0.001111 773.51709 887.15448 900.0
    0.001148 773.45850 890.37439 871.0
    0.001142 773.39996 893.95734 876.0
    0.001179 773.34143 897.94055 848.0
    0.001099 773.28290 902.19067 910.0
    0.001106 773.22437 906.69952 904.0
    0.001103 773.16589 911.56329 907.0
    0.001066 773.10742 917.12207 938.0
    0.001001 773.04901 923.49860 999.0
    0.001050 772.99054 930.98334 952.0
    0.001060 772.93207 940.05469 943.0
    0.001052 772.87366 950.53339 951.0
    0.001030 772.81525 962.38782 971.0
    0.001013 772.75684 975.05371 987.0
    0.001005 772.69843 987.55688 995.0
    0.000991 772.64008 998.78461 1009.0
    0.001011 772.58173 1008.08240 989.0
    0.000980 772.52338 1015.49463 1020.0
    0.000978 772.46509 1021.19922 1023.0
    0.000933 772.40674 1024.72388 1072.0
    0.000929 772.34845 1025.12537 1077.0
    0.000976 772.29016 1021.72943 1025.0
    0.000975 772.23187 1015.14203 1026.0
    0.001036 772.17358 1007.18536 965.0
    0.000980 772.11536 1000.05035 1020.0
    0.000969 772.05707 994.34247 1032.0
    0.000958 771.99884 990.84613 1044.0
    0.000961 771.94061 989.15698 1041.0
    0.001024 771.88239 988.51410 977.0
    0.000988 771.82416 988.29779 1012.0
    0.001042 771.76599 988.14447 960.0
    0.001012 771.70776 987.67981 988.0
    0.000989 771.64966 986.03473 1011.0
    0.001025 771.59143 982.31177 976.0
    0.001002 771.53326 975.98102 998.0
    0.001065 771.47516 966.91040 939.0
    0.001111 771.41699 956.99268 900.0
    0.001082 771.35883 947.38000 924.0
    0.001068 771.30072 938.63727 936.0
    0.001081 771.24261 931.68829 925.0
    0.001040 771.18445 926.72754 962.0
    0.001081 771.12634 923.57428 925.0
    0.001106 771.06830 921.82397 904.0
    0.001068 771.01019 920.98120 936.0
    0.001032 770.95215 920.56598 969.0
    0.001005 770.89404 920.07465 995.0
    0.001048 770.83600 919.16046 954.0
    0.001121 770.77795 917.67468 892.0
    0.001099 770.71985 913.82593 910.0
    0.001088 770.66187 910.76776 919.0
    0.001109 770.60376 907.10651 902.0
    0.001107 770.54578 903.78357 903.0
    0.001143 770.48773 901.04938 875.0
    0.001109 770.42969 898.25903 902.0
    0.001059 770.37170 895.71667 944.0
    0.001131 770.31366 893.17426 884.0
    0.001168 770.25568 890.63953 856.0
    0.001103 770.19763 888.13672 907.0
    0.001101 770.13971 885.72015 908.0
    0.001185 770.08167 883.47388 844.0
    0.001135 770.02368 881.54742 881.0
    0.001236 769.96570 879.99432 809.0
    0.001193 769.90771 878.35425 838.0
    0.001163 769.84979 877.84814 860.0
    0.001130 769.79181 877.39008 885.0
    0.001140 769.73376 877.65839 877.0
    0.001202 769.67590 878.46436 832.0
    0.001164 769.61792 878.59283 859.0
    0.001200 769.55994 878.08453 833.0
    0.001120 769.50201 876.81006 893.0
    0.001156 769.44403 874.83478 865.0
    0.001190 769.38611 871.91052 840.0
    0.001185 769.32819 868.78137 844.0
    0.001245 769.27020 865.59784 803.0
    0.001152 769.21222 862.65033 868.0
    0.001175 769.15436 860.11182 851.0
    0.001171 769.09637 857.99469 854.0
    0.001212 769.03845 856.25348 825.0
    0.001153 768.98053 854.85632 867.0
    0.001241 768.92261 853.50360 806.0
    0.001190 768.86469 852.41992 840.0
    0.001183 768.80676 851.18164 845.0
    0.001176 768.74884 849.92255 850.0
    0.001185 768.69092 848.74860 844.0
    0.001250 768.63300 847.71228 800.0
    0.001206 768.57501 846.93878 829.0
    0.001129 768.51709 846.49988 886.0
    0.001208 768.45923 845.99670 828.0
    0.001147 768.40125 846.19794 872.0
    0.001155 768.34338 846.51050 866.0
    0.001156 768.28546 847.08636 865.0
    0.001232 768.22754 846.87311 812.0
    0.001220 768.16962 845.88556 820.0
    0.001212 768.11169 844.25671 825.0
    0.001133 768.05377 842.59503 883.0
    0.001208 767.99585 840.08636 828.0
    0.001174 767.93793 837.55756 852.0
    0.001143 767.88000 835.53088 875.0
    0.001247 767.82208 834.06299 802.0
    0.001193 767.76416 833.19659 838.0
    0.001182 767.70624 832.82544 846.0
    0.001185 767.64832 833.13019 844.0
    0.001208 767.59039 833.60071 828.0
    0.001232 767.53247 834.32196 812.0
    0.001277 767.47455 834.77802 783.0
    0.001225 767.41663 835.03101 816.0
    0.001163 767.35870 835.03253 860.0
    0.001124 767.30072 835.13593 890.0
    0.001147 767.24280 834.64807 872.0
    0.001174 767.18488 834.63806 852.0
    0.001094 767.12689 834.98267 914.0
    0.001208 767.06897 835.84814 828.0
    0.001199 767.01099 837.13538 834.0
    0.001131 766.95306 838.97803 884.0
    0.001236 766.89514 841.24963 809.0
    0.001264 766.83722 843.77820 791.0
    0.001221 766.77924 846.54706 819.0
    0.001196 766.72125 849.42487 836.0
    0.001166 766.66333 852.24408 858.0
    0.001179 766.60535 854.82281 848.0
    0.001199 766.54742 856.96930 834.0
    0.001156 766.48938 858.23126 865.0
    0.001100 766.43146 859.02740 909.0
    0.001166 766.37347 858.96863 858.0
    0.001114 766.31549 858.15747 898.0
    0.001196 766.25751 856.96014 836.0
    0.001124 766.19958 855.29358 890.0
    0.001170 766.14154 853.06085 855.0
    0.001151 766.08356 851.64294 869.0
    0.001121 766.02557 850.53015 892.0
    0.001224 765.96753 849.93964 817.0
    0.001139 765.90955 849.48383 878.0
    0.001225 765.85156 849.30145 816.0
    0.001200 765.79352 849.35681 833.0
    0.001212 765.73547 849.60126 825.0
    0.001109 765.67749 849.83990 902.0
    0.001086 765.61951 850.44720 921.0
    0.001163 765.56146 851.18500 860.0
    0.001188 765.50342 852.48285 842.0
    0.001127 765.44537 854.83435 887.0
    0.001167 765.38733 857.09882 857.0
    0.001134 765.32928 860.73413 882.0
    0.001195 765.27124 865.27203 837.0
    0.001148 765.21320 870.41058 871.0
    0.001129 765.15515 876.19360 886.0
    0.001147 765.09705 881.49628 872.0
    0.001174 765.03906 885.99713 852.0
    0.001142 764.98096 889.13013 876.0
    0.001085 764.92285 891.04968 922.0
    0.001093 764.86481 892.48975 915.0
    0.001071 764.80670 894.28497 934.0
    0.001160 764.74860 896.20612 862.0
    0.001112 764.69049 899.89819 899.0
    0.001109 764.63239 904.33453 902.0
    0.001064 764.57428 910.06610 940.0
    0.001115 764.51617 917.03296 897.0
    0.001056 764.45807 924.91626 947.0
    0.001054 764.39990 933.29968 949.0
    0.000995 764.34180 941.54333 1005.0
    0.001066 764.28369 949.32898 938.0
    0.001022 764.22552 955.34131 978.0
    0.001003 764.16742 958.98816 997.0
    0.001066 764.10925 960.10693 938.0
    0.001080 764.05109 958.69177 926.0
    0.001050 763.99292 954.79163 952.0
    0.001064 763.93475 948.81726 940.0
    0.001055 763.87659 941.73376 948.0
    0.001016 763.81842 934.09076 984.0
    0.001082 763.76019 926.68292 924.0
    0.001127 763.70203 919.98798 887.0
    0.001121 763.64386 914.19110 892.0
    0.001101 763.58563 909.39801 908.0
    0.001170 763.52747 905.38800 855.0
    0.001078 763.46924 902.38013 928.0
    0.001147 763.41101 899.45270 872.0
    0.001145 763.35278 896.48767 873.0
    0.001058 763.29456 893.24146 945.0
    0.001119 763.23633 889.52704 894.0
    0.001112 763.17810 885.41797 899.0
    0.001065 763.11981 880.83044 939.0
    0.001115 763.06158 875.97534 897.0
    0.001122 763.00336 870.92285 891.0
    0.001136 762.94507 865.73511 880.0
    0.001149 762.88684 860.51385 870.0
    0.001164 762.82855 855.48395 859.0
    0.001111 762.77026 850.71112 900.0
    0.001138 762.71198 847.09375 879.0
    0.001168 762.65369 843.93213 856.0
    0.001267 762.59540 841.88379 789.0
    0.001176 762.53705 840.32404 850.0
    0.001255 762.47876 839.50470 797.0
    0.001192 762.42041 839.50775 839.0
    0.001252 762.36212 839.87939 799.0
    0.001211 762.30383 840.58643 826.0
    0.001145 762.24548 841.43988 873.0
    0.001181 762.18713 842.47705 847.0
    0.001054 762.12878 843.06506 949.0
    0.001160 762.07043 843.40881 862.0
    0.001199 762.01208 843.53271 834.0
    0.001192 761.95374 843.62128 839.0
    0.001159 761.89539 844.01666 863.0
    0.001222 761.83698 844.30835 818.0
    0.001174 761.77863 845.37292 852.0
    0.001279 761.72028 846.83252 782.0
    0.001233 761.66187 848.80688 811.0
    0.001206 761.60345 851.56219 829.0
    0.001153 761.54510 854.80713 867.0
    0.001241 761.48669 858.70508 806.0
    0.001153 761.42822 863.29407 867.0
    0.001155 761.36987 869.10352 866.0
    0.001148 761.31140 875.34167 871.0
    0.001188 761.25299 882.42426 842.0
    0.001112 761.19458 890.57715 899.0
    0.001105 761.13611 899.95563 905.0
    0.001116 761.07770 910.54321 896.0
    0.001079 761.01923 922.50073 927.0
    0.001092 760.96082 935.59778 916.0
    0.001041 760.90234 949.21643 961.0
    0.001038 760.84393 962.36487 963.0
    0.001050 760.78546 975.10724 952.0
    0.001002 760.72699 986.10876 998.0
    0.001071 760.66852 995.09656 934.0
    0.001016 760.60999 1001.96527 984.0
    0.001008 760.55157 1007.24426 992.0
    0.000968 760.49304 1011.36591 1033.0
    0.000962 760.43451 1014.89600 1040.0
    0.000964 760.37604 1017.37402 1037.0
    0.001006 760.31757 1018.74963 994.0
    0.000947 760.25903 1018.12036 1056.0
    0.001019 760.20056 1015.58038 981.0
    0.001007 760.14203 1011.51337 993.0
    0.000976 760.08350 1006.21051 1025.0
    0.001027 760.02496 1000.86078 974.0
    0.001043 759.96649 995.56921 959.0
    0.001079 759.90796 990.49707 927.0
    0.001046 759.84943 985.88458 956.0
    0.001112 759.79083 981.88190 899.0
    0.001025 759.73230 978.65002 976.0
    0.001017 759.67377 976.42474 983.0
    0.001043 759.61523 975.20068 959.0
    0.001022 759.55670 974.41925 978.0
    0.001014 759.49811 974.03076 986.0
    0.001027 759.43958 972.60748 974.0
    0.001031 759.38104 970.08362 970.0
    0.001045 759.32245 966.36890 957.0
    0.001005 759.26385 961.53522 995.0
    0.001096 759.20532 956.11572 912.0
    0.001060 759.14673 950.71863 943.0
    0.001086 759.08813 946.17181 921.0
    0.001089 759.02960 942.99408 918.0
    0.001115 758.97101 941.52582 897.0
    0.001131 758.91241 941.70013 884.0
    0.001124 758.85388 943.40778 890.0
    0.001115 758.79523 944.49652 897.0
    0.001081 758.73663 944.54474 925.0
    0.001063 758.67810 942.14496 941.0
    0.001025 758.61951 937.12836 976.0
    0.001096 758.56091 930.40552 912.0
    0.001098 758.50226 922.58539 911.0
    0.001095 758.44366 914.48016 913.0
    0.001072 758.38507 906.49603 933.0
    0.001140 758.32648 899.17554 877.0
    0.001193 758.26788 893.49683 838.0
    0.001131 758.20929 889.30096 884.0
    0.001085 758.15070 886.74438 922.0
    0.001171 758.09210 885.44080 854.0
    0.001134 758.03345 885.45343 882.0
    0.001252 757.97485 885.67236 799.0
    0.001188 757.91626 885.73047 842.0
    0.001238 757.85767 885.46906 808.0
    0.001148 757.79901 884.43201 871.0
    0.001125 757.74042 883.13892 889.0
    0.001101 757.68182 881.54578 908.0
    0.001048 757.62317 879.74097 954.0
    0.001127 757.56458 877.49329 887.0
    0.001114 757.50598 875.75305 898.0
    0.001167 757.44739 874.05133 857.0
    0.001203 757.38879 872.45380 831.0
    0.001178 757.33020 871.02399 849.0
    0.001164 757.27155 869.75574 859.0
    0.001130 757.21295 868.70081 885.0
    0.001189 757.15436 868.03497 841.0
    0.001156 757.09576 867.84808 865.0
    0.001186 757.03717 868.22339 843.0
    0.001144 756.97852 869.19464 874.0
    0.001256 756.91998 870.73450 796.0
    0.001136 756.86139 872.62878 880.0
    0.001139 756.80280 874.64008 878.0
    0.001161 756.74420 876.47632 861.0
    0.001161 756.68561 877.77698 861.0
    0.001142 756.62701 878.35614 876.0
    0.001198 756.56842 878.19916 835.0
    0.001151 756.50989 877.43463 869.0
    0.001152 756.45129 876.30634 868.0
    0.001151 756.39276 874.60474 869.0
    0.001111 756.33417 873.15637 900.0
    0.001129 756.27557 871.64386 886.0
    0.001139 756.21704 870.18262 878.0
    0.001171 756.15851 868.94403 854.0
    0.001125 756.09991 868.09241 889.0
    0.001124 756.04138 867.70038 890.0
    0.001101 755.98285 867.72754 908.0
    0.001120 755.92426 868.07831 893.0
    0.001186 755.86578 868.68604 843.0
    0.001147 755.80725 869.95844 872.0
    0.001155 755.74866 870.83246 866.0
    0.001116 755.69019 871.85907 896.0
    0.001160 755.63165 873.18127 862.0
    0.001138 755.57318 874.31262 879.0
    0.001160 755.51465 876.00671 862.0
    0.001182 755.45618 877.43152 846.0
    0.001139 755.39764 878.77087 878.0
    0.001161 755.33917 880.34406 861.0
    0.001133 755.28070 882.13776 883.0
    0.001100 755.22229 884.53253 909.0
    0.001109 755.16382 887.69922 902.0
    0.001181 755.10535 891.76282 847.0
    0.001125 755.04688 896.75269 889.0
    0.001056 754.98846 902.85223 947.0
    0.001085 754.92999 909.06512 922.0
    0.001094 754.87158 915.65979 914.0
    0.001040 754.81317 921.92749 962.0
    0.001082 754.75482 927.04309 924.0
    0.001074 754.69641 930.86169 931.0
    0.001095 754.63800 932.37836 913.0
    0.000994 754.57965 932.98077 1006.0
    0.001079 754.52124 932.79303 927.0
    0.001087 754.46289 932.84393 920.0
    0.001059 754.40454 933.47870 944.0
    0.001056 754.34625 935.08569 947.0
    0.001111 754.28790 937.68457 900.0
    0.001047 754.22955 940.78827 955.0
    0.001047 754.17126 943.72662 955.0
    0.001078 754.11298 945.63037 928.0
    0.000996 754.05475 946.54773 1004.0
    0.001014 753.99640 945.89117 986.0
    0.001041 753.93817 943.34821 961.0
    0.000999 753.87994 939.07324 1001.0
    0.001043 753.82166 933.07751 959.0
    0.001089 753.76343 926.50958 918.0
    0.001079 753.70526 919.42493 927.0
    0.001100 753.64703 913.09509 909.0
    0.001043 753.58887 907.33069 959.0
    0.001105 753.53070 901.45172 905.0
    0.001080 753.47253 897.26538 926.0
    0.001076 753.41437 893.88190 929.0
    0.001098 753.35626 891.16168 911.0
    0.001086 753.29816 888.77637 921.0
    0.001089 753.24005 886.54498 918.0
    0.001015 753.18195 884.34235 985.0
    0.001115 753.12390 882.00574 897.0
    0.001068 753.06586 879.62848 936.0
    0.001104 753.00781 877.87933 906.0
    0.001101 752.94977 876.57025 908.0
    0.001117 752.89178 876.48077 895.0
    0.001094 752.83380 878.20679 914.0
    0.001098 752.77582 881.73810 911.0
    0.001058 752.71790 886.85455 945.0
    0.001015 752.65991 893.28516 985.0
    0.001111 752.60199 900.14624 900.0
    0.001125 752.54413 906.59064 889.0
    0.001099 752.48621 911.18921 910.0
    0.001114 752.42834 914.08624 898.0
    0.001124 752.37054 915.43829 890.0
    0.001070 752.31268 916.04095 935.0
    0.001114 752.25488 915.36365 898.0
    0.001148 752.19708 913.11139 871.0
    0.001109 752.13934 908.94141 902.0
    0.001083 752.08154 903.39337 923.0
    0.001078 752.02386 897.76233 928.0
    0.001135 751.96613 893.16364 881.0
    0.001065 751.90845 890.23511 939.0
    0.001085 751.85083 889.24707 922.0
    0.001130 751.79315 889.61945 885.0
    0.001041 751.73553 890.66949 961.0
    0.001114 751.67792 891.79797 898.0
    0.001083 751.62030 892.33899 923.0
    0.001104 751.56281 892.49896 906.0
    0.001116 751.50531 892.37872 896.0
    0.001119 751.44775 892.30298 894.0
    0.001143 751.39032 892.26019 875.0
    0.001185 751.33282 891.60425 844.0
    0.001104 751.27539 890.89703 906.0
    0.001085 751.21802 890.47260 922.0
    0.001170 751.16064 890.67999 855.0
    0.001120 751.10327 891.68518 893.0
    0.001142 751.04596 892.30719 876.0
    0.001159 750.98865 891.53784 863.0
    0.001117 750.93140 888.79382 895.0
    0.001099 750.87408 885.06812 910.0
    0.001164 750.81689 881.24402 859.0
    0.001189 750.75970 878.09113 841.0
    0.001144 750.70251 875.80145 874.0
    0.001138 750.64539 874.75287 879.0
    0.001144 750.58826 874.50995 874.0
    0.001152 750.53119 874.78998 868.0
    0.001195 750.47412 875.25165 837.0
    0.001142 750.41711 875.35431 876.0
    0.001214 750.36011 875.54529 824.0
    0.001166 750.30310 875.79364 858.0
    0.001188 750.24622 875.85126 842.0
    0.001232 750.18933 875.67755 812.0
    0.001083 750.13245 875.47168 923.0
    0.001119 750.07562 874.99219 894.0
    0.001163 750.01880 874.98718 860.0
    0.001121 749.96198 875.89020 892.0
    0.001171 749.90527 877.37909 854.0
    0.001199 749.84857 878.63129 834.0
    0.001121 749.79187 879.05676 892.0
    0.001138 749.73523 877.88293 879.0
    0.001135 749.67859 875.11682 881.0
    0.001157 749.62207 871.01355 864.0
    0.001239 749.56549 866.23883 807.0
    0.001172 749.50897 861.45752 853.0
    0.001153 749.45258 857.22516 867.0
    0.001166 749.39612 853.73438 858.0
    0.001164 749.33972 851.23517 859.0
    0.001203 749.28339 849.85498 831.0
    0.001175 749.22705 849.39990 851.0
    0.001157 749.17072 849.94940 864.0
    0.001236 749.11450 851.26434 809.0
    0.001163 749.05829 852.65814 860.0
    0.001126 749.00208 854.07770 888.0
    0.001151 748.94598 855.00818 869.0
    0.001140 748.88989 855.30402 877.0
    0.001159 748.83386 855.06049 863.0
    0.001189 748.77783 854.60278 841.0
    0.001164 748.72186 853.81696 859.0
    0.001188 748.66595 852.96619 842.0
    0.001093 748.61005 852.05707 915.0
    0.001160 748.55420 851.04523 862.0
    0.001164 748.49841 850.65204 859.0
    0.001143 748.44263 850.17432 875.0
    0.001143 748.38690 849.96619 875.0
    0.001138 748.33124 849.90228 879.0
    0.001168 748.27557 849.64392 856.0
    0.001168 748.21997 849.08539 856.0
    0.001166 748.16449 847.88086 858.0
    0.001195 748.10901 846.17908 837.0
    0.001239 748.05353 844.36469 807.0
    0.001093 747.99817 842.79260 915.0
    0.001159 747.94275 841.70197 863.0
    0.001121 747.88745 840.65594 892.0
    0.001212 747.83221 840.77551 825.0
    0.001155 747.77698 841.50024 866.0
    0.001142 747.72180 842.85046 876.0
    0.001233 747.66669 845.01196 811.0
    0.001199 747.61163 847.64008 834.0
    0.001221 747.55664 850.81024 819.0
    0.001131 747.50165 854.79187 884.0
    0.001125 747.44672 858.54187 889.0
    0.001151 747.39185 862.19147 869.0
    0.001160 747.33704 865.83490 862.0
    0.001206 747.28223 869.61047 829.0
    0.001190 747.22754 873.53931 840.0
    0.001101 747.17285 877.71167 908.0
    0.001126 747.11823 881.44135 888.0
    0.001144 747.06372 884.86163 874.0
    0.001175 747.00916 887.04620 851.0
    0.001131 746.95471 887.69971 884.0
    0.001114 746.90039 887.18323 898.0
    0.001138 746.84601 886.13586 879.0
    0.001145 746.79175 885.12579 873.0
    0.001075 746.73749 884.47028 930.0
    0.001172 746.68335 884.48108 853.0
    0.001117 746.62921 884.79926 895.0
    0.001192 746.57520 885.39130 839.0
    0.001093 746.52118 886.31683 915.0
    0.001073 746.46722 887.64258 932.0
    0.001127 746.41333 889.41486 887.0
    0.001091 746.35950 891.45966 917.0
    0.001140 746.30579 893.83545 877.0
    0.001103 746.25208 896.30579 907.0
    0.001107 746.19843 898.50385 903.0
    0.001117 746.14490 900.05927 895.0
    0.001094 746.09137 900.24524 914.0
    0.001052 746.03790 898.24213 951.0
    0.001087 745.98450 894.54620 920.0
    0.001107 745.93115 888.98517 903.0
    0.001175 745.87787 882.83606 851.0
    0.001153 745.82471 876.84888 867.0
    0.001138 745.77155 871.26648 879.0
    0.001126 745.71851 866.21539 888.0
    0.001178 745.66553 861.73438 849.0
    0.001174 745.61255 857.76111 852.0
    0.001190 745.55969 854.44446 840.0
    0.001134 745.50690 851.72772 882.0
    0.001133 745.45416 849.70770 883.0
    0.001214 745.40155 848.31158 824.0
    0.001225 745.34888 847.31958 816.0
    0.001139 745.29639 846.22168 878.0
    0.001170 745.24396 844.28827 855.0
    0.001225 745.19153 841.67719 816.0
    0.001199 745.13922 838.10907 834.0
    0.001217 745.08704 834.18805 822.0
    0.001181 745.03485 830.26483 847.0
    0.001244 744.98273 826.56165 804.0
    0.001206 744.93073 823.29749 829.0
    0.001236 744.87878 820.38391 809.0
    0.001215 744.82690 817.95648 823.0
    0.001179 744.77509 816.05719 848.0
    0.001136 744.72339 814.72992 880.0
    0.001225 744.67169 814.06903 816.0
    0.001182 744.62012 813.88226 846.0
    0.001209 744.56866 814.13013 827.0
    0.001259 744.51721 814.90338 794.0
    0.001208 744.46588 815.74084 828.0
    0.001307 744.41461 816.58490 765.0
    0.001211 744.36346 817.30731 826.0
    0.001264 744.31232 817.95215 791.0
    0.001218 744.26129 817.89288 821.0
    0.001121 744.21039 817.53394 892.0
    0.001178 744.15948 816.54089 849.0
    0.001239 744.10870 816.14746 807.0
    0.001258 744.05804 815.74481 795.0
    0.001221 744.00739 815.50854 819.0
    0.001153 743.95691 815.60059 867.0
    0.001259 743.90649 815.68884 794.0
    0.001230 743.85614 815.92438 813.0
    0.001269 743.80585 816.37897 788.0
    0.001192 743.75568 816.98712 839.0
    0.001199 743.70557 817.84570 834.0
    0.001167 743.65552 818.81458 857.0
    0.001225 743.60559 820.00958 816.0
    0.001208 743.55573 821.36877 828.0
    0.001252 743.50604 823.22211 799.0
    0.001188 743.45636 825.34985 842.0
    0.001200 743.40674 827.84735 833.0
    0.001157 743.35730 830.92017 864.0
    0.001217 743.30792 834.38440 822.0
    0.001156 743.25861 838.28754 865.0
    0.001170 743.20941 842.54486 855.0
    0.001160 743.16034 846.93982 862.0
    0.001192 743.11127 851.08929 839.0
    0.001171 743.06238 855.41827 854.0
    0.001096 743.01355 859.55457 912.0
    0.001125 742.96478 863.65942 889.0
    0.001112 742.91620 867.93610 899.0
    0.001139 742.86761 872.74451 878.0
    0.001086 742.81921 877.87842 921.0
    0.001156 742.77087 883.88715 865.0
    0.001135 742.72266 890.63641 881.0
    0.001104 742.67450 897.98029 906.0
    0.001094 742.62646 905.62384 914.0
    0.001124 742.57849 912.75623 890.0
    0.001028 742.53064 918.85992 973.0
    0.001075 742.48291 923.38007 930.0
    0.001067 742.43524 926.07166 937.0
    0.001043 742.38776 926.83960 959.0
    0.001067 742.34033 926.51068 937.0
    0.001053 742.29297 925.45313 950.0
    0.001068 742.24579 924.13208 936.0
    0.001072 742.19861 922.82983 933.0
    0.001096 742.15161 921.83923 912.0
    0.001080 742.10474 921.29944 926.0
    0.001045 742.05792 921.06702 957.0
    0.001159 742.01123 921.02441 863.0
    0.001064 741.96466 920.92352 940.0
    0.001088 741.91821 920.49072 919.0
    0.001163 741.87183 919.62238 860.0
    0.001103 741.82562 917.97687 907.0
    0.001161 741.77942 915.70685 861.0
    0.001082 741.73346 913.18384 924.0
    0.001065 741.68756 910.18213 939.0
    0.001091 741.64172 907.15302 917.0
    0.001124 741.59607 904.30316 890.0
    0.001096 741.55048 902.04156 912.0
    0.001105 741.50500 900.29865 905.0
    0.001107 741.45972 898.91974 903.0
    0.001157 741.41443 898.24432 864.0
    0.001205 741.36932 898.23785 830.0
    0.001075 741.32440 898.66467 930.0
    0.001133 741.27954 899.12305 883.0
    0.001075 741.23474 899.13574 930.0
    0.001114 741.19012 898.33929 898.0
    0.001148 741.14563 896.55048 871.0
    0.001176 741.10126 893.44611 850.0
    0.001143 741.05701 889.28278 875.0
    0.001179 741.01288 884.20905 848.0
    0.001161 740.96881 878.27356 861.0
    0.001159 740.92499 872.11432 863.0
    0.001259 740.88116 865.90332 794.0
    0.001179 740.83759 860.32190 848.0
    0.001238 740.79407 855.55603 808.0
    0.001109 740.75067 851.61096 902.0
    0.001175 740.70740 848.63721 851.0
    0.001139 740.66431 846.51434 878.0
    0.001195 740.62128 844.98865 837.0
    0.001211 740.57843 843.72235 826.0
    0.001199 740.53571 842.35010 834.0
    0.001133 740.49304 840.54053 883.0
    0.001181 740.45062 838.16833 847.0
    0.001230 740.40826 835.07813 813.0
    0.001200 740.36609 831.18732 833.0
    0.001179 740.32404 826.83466 848.0
    0.001230 740.28204 822.07404 813.0
    0.001220 740.24023 817.41382 820.0
    0.001211 740.19861 813.00897 826.0
    0.001229 740.15710 809.14319 814.0
    0.001200 740.11572 805.92603 833.0
    0.001245 740.07446 803.38593 803.0
    0.001238 740.03333 801.57220 808.0
    0.001318 739.99237 800.28265 759.0
    0.001348 739.95154 799.51471 742.0
    0.001252 739.91089 799.50793 799.0
    0.001285 739.87036 799.51038 778.0
    0.001218 739.82996 799.87970 821.0
    0.001190 739.78967 800.29181 840.0
    0.001215 739.74957 800.86127 823.0
    0.001198 739.70966 800.92169 835.0
    0.001232 739.66980 802.31653 812.0
    0.001263 739.63013 803.31891 792.0
    0.001238 739.59064 804.66577 808.0
    0.001181 739.55127 806.48792 847.0
    0.001241 739.51202 808.86743 806.0
    0.001230 739.47296 811.75128 813.0
    0.001211 739.43402 814.84637 826.0
    0.001196 739.39526 817.60944 836.0
    0.001282 739.35669 819.28235 780.0
    0.001214 739.31824 819.53210 824.0
    0.001206 739.27991 818.76465 829.0
    0.001258 739.24176 817.61139 795.0
    0.001266 739.20380 816.39246 790.0
    0.001261 739.16595 815.63287 793.0
    0.001225 739.12823 815.62946 816.0
    0.001255 739.09076 816.23706 797.0
    0.001227 739.05341 817.64313 815.0
    0.001172 739.01617 819.38550 853.0
    0.001259 738.97913 821.66748 794.0
    0.001202 738.94226 824.28333 832.0
    0.001179 738.90552 827.56885 848.0
    0.001209 738.86896 831.19592 827.0
    0.001176 738.83258 835.10931 850.0
    0.001134 738.79639 838.57532 882.0
    0.001135 738.76031 841.34985 881.0
    0.001136 738.72443 843.13348 880.0
    0.001168 738.68866 844.11816 856.0
    0.001266 738.65314 844.97974 790.0
    0.001148 738.61774 845.58710 871.0
    0.001149 738.58252 846.17719 870.0
    0.001147 738.54749 847.06000 872.0
    0.001229 738.51263 848.21307 814.0
    0.001152 738.47791 849.72217 868.0
    0.001167 738.44336 851.53448 857.0
    0.001144 738.40900 853.60760 874.0
    0.001179 738.37488 855.92841 848.0
    0.001195 738.34082 858.08838 837.0
    0.001117 738.30701 860.25122 895.0
    0.001115 738.27338 861.94330 897.0
    0.001183 738.23987 862.83057 845.0
    0.001220 738.20660 862.79401 820.0
    0.001086 738.17346 862.03210 921.0
    0.001202 738.14056 860.69159 832.0
    0.001175 738.10779 859.34015 851.0
    0.001143 738.07520 857.95245 875.0
    0.001178 738.04285 856.95801 849.0
    0.001148 738.01068 856.62073 871.0
    0.001199 737.97864 856.98901 834.0
    0.001111 737.94684 858.11200 900.0
    0.001209 737.91516 859.95972 827.0
    0.001176 737.88373 862.07355 850.0
    0.001181 737.85242 864.31915 847.0
    0.001212 737.82141 866.30304 825.0
    0.001139 737.79047 867.97687 878.0
    0.001190 737.75983 869.37128 840.0
    0.001117 737.72931 869.82684 895.0
    0.001196 737.69897 869.96527 836.0
    0.001124 737.66888 870.07019 890.0
    0.001107 737.63898 870.41858 903.0
    0.001100 737.60925 871.35675 909.0
    0.001089 737.57971 872.75677 918.0
    0.001160 737.55042 875.31915 862.0
    0.001133 737.52124 878.74500 883.0
    0.001126 737.49231 882.94031 888.0
    0.001144 737.46362 887.70819 874.0
    0.001153 737.43506 892.72614 867.0
    0.001087 737.40680 897.34155 920.0
    0.001105 737.37866 900.30829 905.0
    0.001059 737.35071 902.32837 944.0
    0.001099 737.32300 902.44775 910.0
    0.001116 737.29553 900.81604 896.0
    0.001078 737.26819 898.15588 928.0
    0.001133 737.24109 894.87830 883.0
    0.001130 737.21423 891.81665 885.0
    0.001148 737.18756 889.39233 871.0
    0.001094 737.16113 887.88617 914.0
    0.001092 737.13483 887.49701 916.0
    0.001087 737.10876 888.18445 920.0
    0.001125 737.08301 889.54913 889.0
    0.001139 737.05737 891.65466 878.0
    0.001161 737.03198 894.41046 861.0
    0.000997 737.00677 897.62183 1003.0
    0.001148 736.98181 900.91217 871.0
    0.001098 736.95709 904.06805 911.0
    0.001104 736.93256 907.21393 906.0
    0.001004 736.90826 909.56775 996.0
    0.001135 736.88422 911.38300 881.0
    0.001136 736.86035 912.70422 880.0
    0.001057 736.83667 913.47906 946.0
    0.001114 736.81329 913.51373 898.0
    0.001060 736.79010 912.76648 943.0
    0.001106 736.76709 911.28271 904.0
    0.001119 736.74438 908.98175 894.0
    0.001119 736.72186 906.19739 894.0
    0.001075 736.69958 902.87585 930.0
    0.001155 736.67755 899.82837 866.0
    0.001153 736.65576 897.13208 867.0
    0.001116 736.63416 895.20245 896.0
    0.001126 736.61279 893.97528 888.0
    0.001134 736.59167 893.75757 882.0
    0.001157 736.57080 894.79352 864.0
    0.001139 736.55017 896.61523 878.0
    0.001152 736.52972 899.26093 868.0
    0.001099 736.50958 902.44037 910.0
    0.001117 736.48962 905.80341 895.0
    0.001134 736.46991 909.37384 882.0
    0.001136 736.45050 911.79956 880.0
    0.001093 736.43127 913.24768 915.0
    0.001114 736.41229 913.46649 898.0
    0.001129 736.39355 912.36481 886.0
    0.001032 736.37506 910.05127 969.0
    0.001088 736.35687 906.78516 919.0
    0.001168 736.33887 902.90247 856.0
    0.001136 736.32111 898.75250 880.0
    0.001127 736.30365 894.58734 887.0
    0.001111 736.28644 890.66943 900.0
    0.001143 736.26941 887.08893 875.0
    0.001124 736.25269 883.51868 890.0
    0.001115 736.23621 880.49756 897.0
    0.001126 736.21997 877.76935 888.0
    0.001190 736.20398 875.35901 840.0
    0.001143 736.18829 873.37799 875.0
    0.001105 736.17279 871.82831 905.0
    0.001142 736.15759 870.45831 876.0
    0.001170 736.14264 869.35229 855.0
    0.001147 736.12799 868.44879 872.0
    0.001174 736.11359 867.72528 852.0
    0.001079 736.09943 867.21234 927.0
    0.001170 736.08551 866.98871 855.0
    0.001144 736.07190 867.20135 874.0
    0.001156 736.05853 867.79724 865.0
    0.001209 736.04541 868.84766 827.0
    0.001087 736.03259 870.31287 920.0
    0.001112 736.02002 871.96661 899.0
    0.001105 736.00775 873.87000 905.0
    0.001136 735.99573 875.75403 880.0
    0.001136 735.98395 877.43988 880.0
    0.001156 735.97247 878.72961 865.0
    0.001117 735.96130 879.40308 895.0
    0.001134 735.95038 879.24493 882.0
    0.001206 735.93976 878.10895 829.0
    0.001133 735.92938 876.08258 883.0
    0.001109 735.91925 873.37335 902.0
    0.001147 735.90948 870.59485 872.0
    0.001148 735.89996 867.96179 871.0
    0.001214 735.89069 865.61389 824.0
    0.001200 735.88177 863.56805 833.0
    0.001171 735.87305 861.63751 854.0
    0.001140 735.86469 859.76508 877.0
    0.001189 735.85657 857.75372 841.0
    0.001171 735.84875 855.57642 854.0
    0.001175 735.84125 853.08350 851.0
    0.001217 735.83398 850.60480 822.0
    0.001245 735.82703 848.04309 803.0
    0.001239 735.82037 845.40955 807.0
    0.001220 735.81403 842.66931 820.0
    0.001259 735.80792 839.78131 794.0
    0.001195 735.80219 836.75330 837.0
    0.001239 735.79669 833.67834 807.0
    0.001229 735.79150 830.77448 814.0
    0.001202 735.78668 828.24103 832.0
    0.001250 735.78204 826.12585 800.0
    0.001248 735.77777 824.43451 801.0
    0.001233 735.77380 823.08142 811.0
    0.001319 735.77014 821.96240 758.0
    0.001248 735.76678 820.99768 801.0
    0.001253 735.76373 820.04358 798.0
    0.001250 735.76099 818.98376 800.0
    0.001211 735.75848 818.09424 826.0
    0.001220 735.75641 817.20172 820.0
    0.001230 735.75458 816.26611 813.0
    0.001190 735.75305 815.21570 840.0
    0.001218 735.75183 813.97284 821.0
    0.001245 735.75098 812.48822 803.0
    0.001224 735.75037 810.77136 817.0
    0.001264 735.75012 808.84241 791.0
    0.001256 735.75018 806.96832 796.0
    0.001250 735.75055 805.13837 800.0
    0.001230 735.75128 803.58258 813.0
    0.001252 735.75232 802.31354 799.0
    0.001244 735.75366 801.33234 804.0
    0.001244 735.75531 800.59753 804.0
    0.001274 735.75732 800.05804 785.0
    0.001285 735.75964 799.41669 778.0
    0.001222 735.76227 799.18994 818.0
    0.001323 735.76526 799.11328 756.0
    0.001269 735.76855 799.18188 788.0
    0.001182 735.77222 799.36572 846.0
    0.001259 735.77618 799.61871 794.0
    0.001264 735.78046 799.89111 791.0
    0.001259 735.78510 799.90210 794.0
    0.001221 735.79010 800.15192 819.0
    0.001266 735.79541 800.41754 790.0
    0.001220 735.80103 800.74969 820.0
    0.001235 735.80701 801.19684 810.0
    0.001206 735.81335 801.78717 829.0
    0.001255 735.82001 802.52002 797.0
    0.001195 735.82703 803.35919 837.0
    0.001186 735.83441 804.24695 843.0
    0.001224 735.84210 804.97858 817.0
    0.001205 735.85016 805.73901 830.0
    0.001227 735.85852 806.32782 815.0
    0.001222 735.86725 806.67859 818.0
    0.001176 735.87640 806.73364 850.0
    0.001160 735.88580 806.44702 862.0
    . . . 862.0
_pd_calc_method     "Rietveld Refinement"
_pd_proc_info_data_reduction     ?
_pd_proc_info_datetime     2014-04-19T10:36:01
_pd_proc_info_excluded_regions     ?
_pd_proc_ls_background_function
;   GSAS Background function number 1 with  6 terms.
 Shifted Chebyshev function of 1st kind
      1:    1257.26     2:   -666.506     3:    46.8166     4:    212.247
      5:   -159.806     6:    45.8742
;
_pd_proc_ls_peak_cutoff     0.01000
_pd_proc_ls_prof_R_factor     0.0299
_pd_proc_ls_prof_wR_factor     0.0390
_pd_proc_ls_prof_wR_expected     0.0229
_pd_proc_ls_profile_function
;
CW Profile function number 4 with  27 terms
Pseudovoigt profile coefficients as parameterized in
P. Thompson, D.E. Cox & J.B. Hastings (1987). J. Appl.
Cryst.,20,79-83.
Asymmetry correction of L.W. Finger, D.E. Cox & A. P. Jephcoat (1994).
J. Appl. Cryst.,27,892-900.
Microstrain broadening by P.W. Stephens,  (1999). J. Appl.
Cryst.,32,281-289.
#1(GU)   =    2.580 #2(GV)   =    0.000 #3(GW)   =    1.999
#4(GP)   =    0.000 #5(LX)   =    2.886 #6(ptec) =     0.00
#7(trns) =     4.34 #8(shft) =   1.7006 #9(sfec) =     0.00
#10(S/L) =   0.0168 #11(H/L) =   0.0200 #12(eta) =   0.9000
Peak tails are ignored  where the intensity is below 0.0100 times the peak
  Aniso. broadening axis   0.0   0.0   1.0
;
_pd_proc_ls_special_details     ?
_pd_proc_number_of_points     4701
_pd_spec_mount_mode     reflection
_pd_spec_mounting     'standard holder'
_pd_spec_shape     flat_sheet
_pd_spec_size_axial     24
_pd_spec_size_equat     24
_pd_spec_size_thick     3
loop_
    _atom_site_type_symbol
    _atom_site_label
    _atom_site_fract_x
    _atom_site_fract_y
    _atom_site_fract_z
    _atom_site_U_iso_or_equiv
    _atom_site_thermal_displace_type
    _atom_site_occupancy
    _atom_site_symmetry_multiplicity
    C C1 0.2359(10) 0.6795(12) 0.6968(6) 0.0152(11) Uiso 1.0 2
    C C2 0.2042(13) 0.7850(8) 0.8016(5) 0.011(2)   Uiso 1.0 2
    C C3 0.3308(9) 0.9576(6) 0.7836(4) 0.011(2)   Uiso 1.0 2
    C C4 0.2348(14) 1.0793(9) 0.8767(7) 0.011(2)   Uiso 1.0 2
    C C5 0.3654(11) 1.2454(8) 0.8714(9) 0.0152(11) Uiso 1.0 2
    C C6 0.2669(10) 1.0520(11) 0.6588(5) 0.0152(11) Uiso 1.0 2
    H H7 0.28281 0.69951 0.88349 0.015(3)   Uiso 1.0 2
    H H8 0.00182 0.82253 0.81715 0.015(3)   Uiso 1.0 2
    H H9 0.25920 1.00290 0.96853 0.015(3)   Uiso 1.0 2
    H H10 0.03259 1.12135 0.86133 0.015(3)   Uiso 1.0 2
    O O11 0.0522(11) 0.6188(9) 0.6561(6) 0.0152(11) Uiso 1.0 2
    O O12 0.4449(11) 0.6462(9) 0.6513(6) 0.0152(11) Uiso 1.0 2
    O O13 0.2630(12) 1.3811(8) 0.9141(7) 0.0152(11) Uiso 1.0 2
    O O14 0.5910(10) 1.2399(8) 0.8447(6) 0.0152(11) Uiso 1.0 2
    O O15 0.0475(11) 1.0713(9) 0.6249(6) 0.0152(11) Uiso 1.0 2
    O O16 0.4326(12) 1.1231(9) 0.5975(5) 0.0152(11) Uiso 1.0 2
    O O17 0.5886(10) 0.9166(8) 0.7914(5) 0.0152(11) Uiso 1.0 2
    H H18 0.63600 0.99510 0.84920 0.0198(14) Uiso 1.0 2
    Na Na19 0.7450(10) 0.8688(6) 0.5942(4) 0.0202(19) Uiso 1.0 2
    K K20 0.7634(6) 0.5460(4) 0.8652(2) 0.0297(13) Uiso 1.0 2
    K K21 0.2569(6) 0.6328(4)   0.4134(2) 0.0197(14) Uiso 1.0 2
_geom_special_details     ?
loop_
    _geom_bond_atom_site_label_1
    _geom_bond_atom_site_label_2
    _geom_bond_site_symmetry_1
    _geom_bond_site_symmetry_2
    _geom_bond_distance
    _geom_bond_publ_flag
    C1 C2 . 1_555 1.5113(17) n
    C1 O11 . 1_555 1.269(3) n
    C1 O12 . 1_555 1.270(3) n
    C2 C1 . 1_555 1.5113(17) n
    C2 C3 . 1_555 1.5409(17) n
    C3 C2 . 1_555 1.5409(17) n
    C3 C4 . 1_555 1.5405(17) n
    C3 C6 . 1_555 1.5461(17) n
    C3 O17 . 1_555 1.420(3) n
    C4 C3 . 1_555 1.5405(17) n
    C4 C5 . 1_555 1.5119(17) n
    C5 C4 . 1_555 1.5119(17) n
    C5 O13 . 1_555 1.271(3) n
    C5 O14 . 1_555 1.273(3) n
    C6 C3 . 1_555 1.5461(17) n
    C6 O15 . 1_555 1.265(3) n
    C6 O16 . 1_555 1.266(3) n
    O11 C1 . 1_555 1.270(3) n
    O11 Na19 . 1_455 2.470(7) n
    O11 K20 . 1_455 2.869(7) n
    O11 K21 . 1_555 2.958(7) n
    O11 K21 . -1_566 2.872(6) n
    O12 C1 . 1_555 1.270(3) n
    O12 Na19 . 1_555 2.510(8) n
    O12 K20 . 1_555 3.008(7) n
    O12 K21 . 1_555 2.930(7) n
    O12 K21 . -1_666 2.720(6) n
    O13 C5 . 1_555 1.271(3) n
    O13 K20 . 1_465 2.947(7) n
    O13 K20 . 1_565 3.158(7) n
    O13 K20 . -1_677 2.631(7) n
    O14 C5 . 1_555 1.273(3) n
    O14 K20 . 1_565 2.641(6) n
    O14 K21 . -1_676 3.111(7) n
    O15 C6 . 1_555 1.265(3) n
    O15 Na19 . 1_455 2.438(8) n
    O15 Na19 . -1_676 2.732(8) n
    O15 K21 . -1_576 2.674(6) n
    O16 C6 . 1_555 1.266(3) n
    O16 Na19 . 1_555 2.467(7) n
    O16 Na19 . -1_676 2.397(9) n
    O16 K21 . -1_676 2.642(7) n
    O17 C3 . 1_555 1.427(3) n
    O17 Na19 . 1_555 2.442(7) n
    O17 K20 . 1_555 2.927(6) n
    Na19 O11 . 1_655 2.470(7) n
    Na19 O12 . 1_555 2.510(8) n
    Na19 O15 . 1_655 2.438(8) n
    Na19 O15 . -1_676 2.732(8) n
    Na19 O16 . 1_555 2.467(7) n
    Na19 O16 . -1_676 2.397(9) n
    Na19 O17 . 1_555 2.442(7) n
    K20 O11 . 1_655 2.869(7) n
    K20 O12 . 1_555 3.008(7) n
    K20 O13 . 1_545 3.158(7) n
    K20 O13 . 1_645 2.947(7) n
    K20 O13 . -1_677 2.631(7) n
    K20 O14 . 1_545 2.641(6) n
    K20 O17 . 1_555 2.927(6) n
    K21 O11 . 1_555 2.958(7) n
    K21 O11 . -1_566 2.872(6) n
    K21 O12 . 1_555 2.930(7) n
    K21 O12 . -1_666 2.720(6) n
    K21 O14 . -1_676 3.111(7) n
    K21 O15 . -1_576 2.674(6) n
    K21 O16 . -1_676 2.642(7) n
loop_
    _geom_angle_atom_site_label_1
    _geom_angle_atom_site_label_2
    _geom_angle_atom_site_label_3
    _geom_angle_site_symmetry_1
    _geom_angle_site_symmetry_2
    _geom_angle_site_symmetry_3
    _geom_angle
    _geom_angle_publ_flag
    C2 C1 O11 1_555 . 1_555 119.5(4) n
    C2 C1 O12 1_555 . 1_555 120.8(4) n
    O11 C1 O12 1_555 . 1_555 119.6(4) n
    C1 C2 C3 1_555 . 1_555 112.7(4) n
    C2 C3 C4 1_555 . 1_555 109.3(3) n
    C2 C3 C6 1_555 . 1_555 108.4(4) n
    C2 C3 O17 1_555 . 1_555 109.7(4) n
    C4 C3 C6 1_555 . 1_555 109.0(4) n
    C4 C3 O17 1_555 . 1_555 111.5(4) n
    C6 C3 O17 1_555 . 1_555 109.0(3) n
    C3 C4 C5 1_555 . 1_555 112.5(3) n
    C4 C5 O13 1_555 . 1_555 119.5(4) n
    C4 C5 O14 1_555 . 1_555 120.1(4) n
    O13 C5 O14 1_555 . 1_555 119.2(4) n
    C3 C6 O15 1_555 . 1_555 119.5(4) n
    C3 C6 O16 1_555 . 1_555 118.7(4) n
    O15 C6 O16 1_555 . 1_555 121.4(4) n
    C1 O11 Na19 1_555 . 1_455 108.7(6) n
    C1 O11 K20 1_555 . 1_455 102.2(5) n
    C1 O11 K21 1_555 . 1_555 93.1(4) n
    C1 O11 K21 1_555 . -1_566 159.7(7) n
    Na19 O11 K20 1_455 . 1_455 87.8(2) n
    Na19 O11 K21 1_455 . 1_555 90.9(2) n
    Na19 O11 K21 1_455 . -1_566 91.5(2) n
    K20 O11 K21 1_455 . 1_555 164.2(2) n
    K20 O11 K21 1_455 . -1_566 77.6(2) n
    K21 O11 K21 1_555 . -1_566 86.72(18) n
    C1 O12 Na19 1_555 . 1_555 125.6(7) n
    C1 O12 K20 1_555 . 1_555 102.6(5) n
    C1 O12 K21 1_555 . 1_555 94.4(4) n
    C1 O12 K21 1_555 . -1_666 140.1(7) n
    Na19 O12 K20 1_555 . 1_555 84.1(2) n
    Na19 O12 K21 1_555 . 1_555 97.1(3) n
    Na19 O12 K21 1_555 . -1_666 94.3(2) n
    K20 O12 K21 1_555 . 1_555 158.2(3) n
    K20 O12 K21 1_555 . -1_666 77.6(2) n
    K21 O12 K21 1_555 . -1_666 80.6(2) n
    C5 O13 K20 1_555 . 1_465 126.4(6) n
    C5 O13 K20 1_555 . 1_565 86.0(3) n
    C5 O13 K20 1_555 . -1_677 129.6(8) n
    K20 O13 K20 1_465 . 1_565 129.1(2) n
    K20 O13 K20 1_465 . -1_677 91.9(2) n
    K20 O13 K20 1_565 . -1_677 93.6(2) n
    C5 O14 K20 1_555 . 1_565 111.1(3) n
    C5 O14 K21 1_555 . -1_676 119.0(7) n
    K20 O14 K21 1_565 . -1_676 76.9(2) n
    C6 O15 Na19 1_555 . 1_455 134.6(7) n
    C6 O15 Na19 1_555 . -1_676 83.2(4) n
    C6 O15 K21 1_555 . -1_576 129.5(7) n
    Na19 O15 Na19 1_455 . -1_676 103.0(3) n
    Na19 O15 K21 1_455 . -1_576 95.6(2) n
    Na19 O15 K21 -1_676 . -1_576 91.77(18) n
    C6 O16 Na19 1_555 . 1_555 101.0(5) n
    C6 O16 Na19 1_555 . -1_676 98.5(5) n
    C6 O16 K21 1_555 . -1_676 145.0(7) n
    Na19 O16 Na19 1_555 . -1_676 100.8(3) n
    Na19 O16 K21 1_555 . -1_676 95.8(2) n
    Na19 O16 K21 -1_676 . -1_676 108.3(2) n
    C3 O17 H18 1_555 . 1_555 103.0(4) n
    C3 O17 Na19 1_555 . 1_555 108.1(4) n
    C3 O17 K20 1_555 . 1_555 116.5(3) n
    H18 O17 Na19 1_555 . 1_555 131.6(4) n
    H18 O17 K20 1_555 . 1_555 111.0(3) n
    Na19 O17 K20 1_555 . 1_555 87.0(2) n
    O11 Na19 O12 1_655 . 1_555 84.1(2) n
    O11 Na19 O15 1_655 . 1_655 88.6(3) n
    O11 Na19 O15 1_655 . -1_676 92.6(2) n
    O11 Na19 O16 1_655 . 1_555 162.6(3) n
    O11 Na19 O16 1_655 . -1_676 117.3(3) n
    O11 Na19 O17 1_655 . 1_555 97.2(2) n
    O12 Na19 O15 1_555 . 1_655 156.9(3) n
    O12 Na19 O15 1_555 . -1_676 125.1(3) n
    O12 Na19 O16 1_555 . 1_555 93.0(3) n
    O12 Na19 O16 1_555 . -1_676 83.0(3) n
    O12 Na19 O17 1_555 . 1_555 72.3(2) n
    O15 Na19 O15 1_655 . -1_676 77.0(3) n
    O15 Na19 O16 1_655 . 1_555 87.4(2) n
    O15 Na19 O16 1_655 . -1_676 119.6(3) n
    O15 Na19 O17 1_655 . 1_555 87.0(3) n
    O15 Na19 O16 -1_676 . 1_555 103.0(2) n
    O15 Na19 O16 -1_676 . -1_676 50.46(15) n
    O15 Na19 O17 -1_676 . 1_555 161.0(3) n
    O16 Na19 O16 1_555 . -1_676 79.2(3) n
    O16 Na19 O17 1_555 . 1_555 65.7(2) n
    O16 Na19 O17 -1_676 . 1_555 135.0(3) n
    O11 K20 O12 1_655 . 1_555 69.11(15) n
    O11 K20 O13 1_655 . 1_545 133.6(2) n
    O11 K20 O13 1_655 . 1_645 72.12(19) n
    O11 K20 O13 1_655 . -1_677 139.3(2) n
    O11 K20 O14 1_655 . 1_545 105.4(2) n
    O11 K20 O17 1_655 . 1_555 78.9(2) n
    O12 K20 O13 1_555 . 1_545 71.3(2) n
    O12 K20 O13 1_555 . 1_645 136.8(2) n
    O12 K20 O13 1_555 . -1_677 134.4(2) n
    O12 K20 O14 1_555 . 1_545 79.4(2) n
    O12 K20 O17 1_555 . 1_555 58.96(18) n
    O13 K20 O13 1_545 . 1_645 129.1(2) n
    O13 K20 O13 1_545 . -1_677 86.4(2) n
    O13 K20 O14 1_545 . 1_545 43.33(13) n
    O13 K20 O17 1_545 . 1_555 100.46(18) n
    O13 K20 O13 1_645 . -1_677 88.1(2) n
    O13 K20 O14 1_645 . 1_545 93.4(2) n
    O13 K20 O17 1_645 . 1_555 129.94(18) n
    O13 K20 O14 -1_677 . 1_545 111.0(2) n
    O13 K20 O17 -1_677 . 1_555 88.3(2) n
    O14 K20 O17 1_545 . 1_555 133.9(2) n
    O11 K21 O11 1_555 . -1_566 93.28(18) n
    O11 K21 O12 1_555 . 1_555 43.76(12) n
    O11 K21 O12 1_555 . -1_666 119.8(2) n
    O11 K21 O14 1_555 . -1_676 163.54(19) n
    O11 K21 O15 1_555 . -1_576 83.75(19) n
    O11 K21 O16 1_555 . -1_676 105.00(18) n
    O11 K21 O12 -1_566 . 1_555 126.6(2) n
    O11 K21 O12 -1_566 . -1_666 73.16(16) n
    O11 K21 O14 -1_566 . -1_676 94.23(18) n
    O11 K21 O15 -1_566 . -1_576 99.4(2) n
    O11 K21 O16 -1_566 . -1_676 161.3(2) n
    O12 K21 O12 1_555 . -1_666 99.42(19) n
    O12 K21 O14 1_555 . -1_676 136.5(2) n
    O12 K21 O15 1_555 . -1_576 103.8(2) n
    O12 K21 O16 1_555 . -1_676 71.2(2) n
    O12 K21 O14 -1_666 . -1_676 76.41(19) n
    O12 K21 O15 -1_666 . -1_576 155.1(2) n
    O12 K21 O16 -1_666 . -1_676 100.1(2) n
    O14 K21 O15 -1_676 . -1_576 80.59(19) n
    O14 K21 O16 -1_676 . -1_676 67.13(17) n
    O15 K21 O16 -1_576 . -1_676 79.24(16) n
data_ramm090_DFT
_audit_creation_method     'Materials Studio'
_chemical_formula_sum     'C6 H5 K2 Na O7'
_chemical_formula_iupac     'Na1 K2 C6 H5 O7'
_chemical_formula_weight     290.27
_symmetry_cell_setting     triclinic
_symmetry_space_group_name_H-M     'P -1'
_Symmetry_space_group_name_hall     '-P 1'
loop_
    _symmetry_equiv_pos_as_xyz
    x,y,z
    -x,-y,-z
_cell_length_a     5.5128
_cell_length_b     7.6258
_cell_length_c     11.3712
_cell_angle_alpha     83.4276
_cell_angle_beta     88.9910
_cell_angle_gamma     84.3488
_cell_volume     472.586
_cell_formula_units_Z     2
_cell_measurement_temperature     300
_diffrn_radiation_type     .
_diffrn_radiation_wavelength     .
_diffrn_measurement_device_type     'density functional calculation'
loop_
    _atom_site_type_symbol
    _atom_site_label
    _atom_site_fract_x
    _atom_site_fract_y
    _atom_site_fract_z
    _atom_site_U_iso_or_equiv
    _atom_site_adp_type
    _atom_site_occupancy
    C C1 0.23528 0.68012 0.69007 0.01520 Uiso 1.00
    C C2 0.20379 0.79317 0.79461 0.01140 Uiso 1.00
    C C3 0.32923 0.96572 0.77770 0.01140 Uiso 1.00
    C C4 0.23685 1.08853 0.87187 0.01140 Uiso 1.00
    C C5 0.37097 1.25602 0.87268 0.01520 Uiso 1.00
    C C6 0.26511 1.06433 0.65294 0.01520 Uiso 1.00
    H H7 0.27614 0.71264 0.87452 0.01480 Uiso 1.00
    H H8 0.01064 0.82948 0.80961 0.01480 Uiso 1.00
    H H9 0.25919 1.01393 0.96018 0.01480 Uiso 1.00
    H H10 0.04244 1.12921 0.86015 0.01480 Uiso 1.00
    O O11 0.04358 0.63007 0.64853 0.01520 Uiso 1.00
    O O12 0.44832 0.64571 0.65042 0.01520 Uiso 1.00
    O O13 0.25846 1.38757 0.91438 0.01520 Uiso 1.00
    O O14 0.59064 1.25043 0.83476 0.01520 Uiso 1.00
    O O15 0.04336 1.07764 0.62268 0.01520 Uiso 1.00
    O O16 0.43463 1.12385 0.58916 0.01520 Uiso 1.00
    O O17 0.58637 0.92180 0.79054 0.01520 Uiso 1.00
    H H18 0.64696 1.03836 0.79618 0.01980 Uiso 1.00
    Na Na19 0.75225 0.87197 0.59720 0.02020 Uiso 1.00
    K K20 0.76524 0.55149 0.86072 0.02970 Uiso 1.00
    K K21 0.25613 0.63139 0.41533 0.01970 Uiso 1.00
loop_
    _geom_bond_atom_site_label_1
    _geom_bond_atom_site_label_2
    _geom_bond_site_symmetry_2
    _geom_bond_distance
    C1 C2 . 1.544
    C1 O11 . 1.274
    C1 O12 . 1.265
    C2 C3 . 1.537
    C2 H7 . 1.095
    C2 H8 . 1.089
    C3 C4 . 1.549
    C3 C6 . 1.557
    C3 O17 . 1.430
    C4 C5 . 1.539
    C4 H9 . 1.099
    C4 H10 . 1.092
    C5 O13 . 1.262
    C5 O14 . 1.277
    C6 O15 . 1.267
    C6 O16 . 1.261
    O17 H18 . 0.989
loop_
    _geom_hbond_atom_site_label_D
    _geom_hbond_atom_site_label_H
    _geom_hbond_atom_site_label_A
    _geom_hbond_distance_DH
    _geom_hbond_distance_HA
    _geom_hbond_distance_DA
    _geom_hbond_angle_DHA
    O17 H18 O14 0.989 1.721 2.614 148.2
    C2 H7 O13 1.095 2.480 3.448 165.8
    C2 H8 O17 1.089 2.382 3.513 149.0
